# Supplementary material for: The contribution of age structure to the international homicide decline
Source: PLoS One. 2019 Oct 9;14(10):e0222996. doi: 10.1371/journal.pone.0222996 (PMC6784918; doi:10.1371/journal.pone.0222996)
Supplement: S1 Dataset — This file contains the data used to produce all analyses of the current study, organized in long format by country and year. The first sheet contains all data, and the second sheet contains a description of each column. (XLSX) [file pone.0222996.s025.xlsx]

## Sheet: Data
Country	Code	Year	Region	Subregion	UNODC_Hom	WHO_Hom	ICD	Conflict	Terror	SWIID_Gini	GDP	Urban	Pop	PopM	PopF	Pop_0_14	Pop_15_29	Pop_30_44	Pop_45_59	Pop_60_
Afghanistan	AFG	1950	Asia	Southern Asia									7752118	4.09924e+06	3.65287e+06	3.17987e+06	2.06984e+06	1.31036e+06	801772	390275
Afghanistan	AFG	1951	Asia	Southern Asia									7839510	4.13448e+06	3.70503e+06	3.23505e+06	2.089e+06	1.31947e+06	800396	395595
Afghanistan	AFG	1952	Asia	Southern Asia									7934980	4.174e+06	3.76098e+06	3.2807e+06	2.11732e+06	1.33443e+06	802010	400530
Afghanistan	AFG	1953	Asia	Southern Asia									8038596	4.21785e+06	3.82074e+06	3.32614e+06	2.15017e+06	1.35262e+06	805383	404288
Afghanistan	AFG	1954	Asia	Southern Asia									8150447	4.2661e+06	3.88435e+06	3.37537e+06	2.18552e+06	1.37289e+06	810254	406410
Afghanistan	AFG	1955	Asia	Southern Asia									8270581	4318781	3951800	3428113	2223832	1395101	816728	406807
Afghanistan	AFG	1956	Asia	Southern Asia									8399030	4.37591e+06	4.02312e+06	3.49818e+06	2.25285e+06	1.4137e+06	821265	413030
Afghanistan	AFG	1957	Asia	Southern Asia									8535807	4.43751e+06	4.09829e+06	3.57165e+06	2.28464e+06	1.43426e+06	827500	417753
Afghanistan	AFG	1958	Asia	Southern Asia									8680946	4.50361e+06	4.17733e+06	3.64618e+06	2.32058e+06	1.45722e+06	835631	421341
Afghanistan	AFG	1959	Asia	Southern Asia									8834445	4.57422e+06	4.26023e+06	3.71944e+06	2.36243e+06	1.48275e+06	845693	424126
Afghanistan	AFG	1960	Asia	Southern Asia								739590	8996351	4.64936e+06	4.34699e+06	3.79078e+06	2.41127e+06	1.5106e+06	857501	426194
Afghanistan	AFG	1961	Asia	Southern Asia								779908	9166764	4.72909e+06	4.43768e+06	3.89078e+06	2.4476e+06	1.5307e+06	864776	432914
Afghanistan	AFG	1962	Asia	Southern Asia								822904	9345868	4813500	4532368	3982984	2493718	1554791	874950	439425
Afghanistan	AFG	1963	Asia	Southern Asia								868543	9533954	4.90274e+06	4.63121e+06	4.07243e+06	2.54642e+06	1.5821e+06	887612	445392
Afghanistan	AFG	1964	Asia	Southern Asia								917278	9731361	4.99699e+06	4.73437e+06	4.16561e+06	2.60154e+06	1.61163e+06	902242	450330
Afghanistan	AFG	1965	Asia	Southern Asia								968995	9938414	5.0964e+06	4.84202e+06	4.2655e+06	2.65752e+06	1.64287e+06	918514	454009
Afghanistan	AFG	1966	Asia	Southern Asia								1023863	10152331	5.19961e+06	4.95272e+06	4.39123e+06	2.69958e+06	1.6682e+06	931238	462084
Afghanistan	AFG	1967	Asia	Southern Asia								1081865	10372630	5.30638e+06	5.06625e+06	4.51745e+06	2.74396e+06	1.69603e+06	946020	469172
Afghanistan	AFG	1968	Asia	Southern Asia								1143785	10604346	5419182	5185164	4646509	2792378	1726772	963081	475606
Afghanistan	AFG	1969	Asia	Southern Asia								1210486	10854428	5.54142e+06	5.31301e+06	4.78016e+06	2.84838e+06	1.76116e+06	982901	481823
Afghanistan	AFG	1970	Asia	Southern Asia								1282731	11126123	5.67468e+06	5.45144e+06	4.91924e+06	2.91421e+06	1.79924e+06	1.00547e+06	487961
Afghanistan	AFG	1971	Asia	Southern Asia								1360662	11417825	5.81812e+06	5.59971e+06	5.08709e+06	2.97382e+06	1.83283e+06	1.02504e+06	499038
Afghanistan	AFG	1972	Asia	Southern Asia								1443674	11721940	5.96799e+06	5.75395e+06	5.25245e+06	3.04277e+06	1.86961e+06	1.04726e+06	509844
Afghanistan	AFG	1973	Asia	Southern Asia					0			1530661	12027822	6.11913e+06	5.90869e+06	5.41195e+06	3.11697e+06	1.90818e+06	1.07083e+06	519897
Afghanistan	AFG	1974	Asia	Southern Asia								1620159	12321541	6264873	6056668	5559831	3191759	1947162	1094187	528602
Afghanistan	AFG	1975	Asia	Southern Asia								1710139	12590286	6.39896e+06	6.19133e+06	5.68857e+06	3.26466e+06	1.98531e+06	1.11616e+06	535584
Afghanistan	AFG	1976	Asia	Southern Asia								1801366	12840299	6.52458e+06	6.31572e+06	5.83563e+06	3.32163e+06	2.00941e+06	1.12855e+06	545081
Afghanistan	AFG	1977	Asia	Southern Asia								1893094	13067538	6.63963e+06	6.42791e+06	5.96908e+06	3.37513e+06	2.03347e+06	1.13836e+06	551500
Afghanistan	AFG	1978	Asia	Southern Asia								1980100	13237734	6.72676e+06	6.51097e+06	6.07143e+06	3.41766e+06	2.05204e+06	1.14303e+06	553583
Afghanistan	AFG	1979	Asia	Southern Asia					53			2053888	13306695	6.76363e+06	6.54307e+06	6.11697e+06	3.44168e+06	2.05827e+06	1.13982e+06	549961
Afghanistan	AFG	1980	Asia	Southern Asia								2077477	13248370	6.73696e+06	6.51141e+06	6.08695e+06	3.44462e+06	2.04893e+06	1.12769e+06	540182
Afghanistan	AFG	1981	Asia	Southern Asia								2079495	13053954	6.64267e+06	6.41128e+06	6.03319e+06	3.39097e+06	2.0051e+06	1.09116e+06	533539
Afghanistan	AFG	1982	Asia	Southern Asia								2063148	12749645	6.49397e+06	6.25568e+06	5.92282e+06	3.31404e+06	1.9493e+06	1.0442e+06	519285
Afghanistan	AFG	1983	Asia	Southern Asia								2036424	12389269	6317189	6072080	5781974	3225883	1890478	991668	499266
Afghanistan	AFG	1984	Asia	Southern Asia								2011386	12047115	6.14869e+06	5.89842e+06	5.65156e+06	3.14173e+06	1.83923e+06	939126	475470
Afghanistan	AFG	1985	Asia	Southern Asia								1998170	11783050	6.01808e+06	5.76497e+06	5.56857e+06	3.07341e+06	1.80216e+06	890281	448630
Afghanistan	AFG	1986	Asia	Southern Asia								1998047	11601041	5926288	5674753	5502323	3018402	1772834	864276	443206
Afghanistan	AFG	1987	Asia	Southern Asia					0			2011948	11502761	5.87482e+06	5.62794e+06	5.46347e+06	2.99251e+06	1.76018e+06	847418	439182
Afghanistan	AFG	1988	Asia	Southern Asia					128			2050008	11540888	5.89332e+06	5.64757e+06	5.48702e+06	3.00513e+06	1.7683e+06	842814	437628
Afghanistan	AFG	1989	Asia	Southern Asia				5411	10			2124445	11777609	6.01739e+06	5.76022e+06	5.61627e+06	3.0668e+06	1.80106e+06	854133	439350
Afghanistan	AFG	1990	Asia	Southern Asia				1514	12			2243548	12249114	6.26797e+06	5.98115e+06	5.88465e+06	3.18039e+06	1.85783e+06	882487	443762
Afghanistan	AFG	1991	Asia	Southern Asia				3553	68			2416430	12993657	6.6663e+06	6.32736e+06	6.23887e+06	3.38167e+06	1.9478e+06	955285	470037
Afghanistan	AFG	1992	Asia	Southern Asia				4385	49			2639936	13981231	7.19547e+06	6.78576e+06	6.70733e+06	3.64789e+06	2.0705e+06	1.04887e+06	506637
Afghanistan	AFG	1993	Asia	Southern Asia				4105				2893730	15095099	7.79107e+06	7.30403e+06	7.23974e+06	3.94474e+06	2.20852e+06	1.15229e+06	549812
Afghanistan	AFG	1994	Asia	Southern Asia				9056	22			3147535	16172719	8.36339e+06	7.80933e+06	7.75155e+06	4.23185e+06	2.34277e+06	1.2515e+06	595037
Afghanistan	AFG	1995	Asia	Southern Asia				5618	5			3378356	17099541	8849356	8.25018e+06	8.17319e+06	4486039	2462946	1337767	639597
Afghanistan	AFG	1996	Asia	Southern Asia				3595	31			3574379	17822884	9219569	8603315	8554289	4663114	2550155	1391678	663648
Afghanistan	AFG	1997	Asia	Southern Asia				6721	4			3741760	18381605	9.49594e+06	8.88567e+06	8.85874e+06	4.79592e+06	2.61533e+06	1.43074e+06	680867
Afghanistan	AFG	1998	Asia	Southern Asia				12174	8			3897491	18863999	9.72904e+06	9.13496e+06	9.12016e+06	4.91223e+06	2.67277e+06	1.46356e+06	695283
Afghanistan	AFG	1999	Asia	Southern Asia				5065	39			4068951	19403676	9.99506e+06	9.40861e+06	9.40318e+06	5.04733e+06	2.73997e+06	1.50133e+06	711866
Afghanistan	AFG	2000	Asia	Southern Asia				5394	38			4276353	20093756	1.0347e+07	9.74677e+06	9.75945e+06	5.22315e+06	2.82697e+06	1.55062e+06	733562
Afghanistan	AFG	2001	Asia	Southern Asia				5553	172			4527917	20966463	1.0804e+07	1.01625e+07	1.01674e+07	5.49878e+06	2.93413e+06	1.60546e+06	760684
Afghanistan	AFG	2002	Asia	Southern Asia				1157	66		8.01323e+09	4816900	21979923	11342077	10637846	10620906	5823274	3068158	1673624	793961
Afghanistan	AFG	2003	Asia	Southern Asia				944	149		8.68988e+09	5128931	23064851	1.19199e+07	1.1145e+07	1.10937e+07	6.17213e+06	3.21946e+06	1.74833e+06	831182
Afghanistan	AFG	2004	Asia	Southern Asia				817	266		8.78161e+09	5441724	24118979	1.24764e+07	1.16425e+07	1.15402e+07	6.51246e+06	3.37595e+06	1.82067e+06	869682
Afghanistan	AFG	2005	Asia	Southern Asia				1711	323		9.76298e+09	5739959	25070798	1.29692e+07	1.21016e+07	1.19242e+07	6.82215e+06	3.531e+06	1.88544e+06	908005
Afghanistan	AFG	2006	Asia	Southern Asia				4982	597		1.03052e+10	6016861	25893450	1.33819e+07	1.25115e+07	1.23495e+07	6.9874e+06	3.66799e+06	1.93886e+06	949721
Afghanistan	AFG	2007	Asia	Southern Asia				7020	938	30.4	1.17212e+10	6278103	26616792	1.37326e+07	1.28842e+07	1.27291e+07	7.11848e+06	3.79486e+06	1.98477e+06	989585
Afghanistan	AFG	2008	Asia	Southern Asia				5660	987	30.5	1.21445e+10	6535829	27294031	1.40549e+07	1.32392e+07	1.30768e+07	7.24007e+06	3.91908e+06	2.02913e+06	1.02895e+06
Afghanistan	AFG	2009	Asia	Southern Asia	1115			6499	959	30.5	1.46973e+10	6808693	28004331	1.43983e+07	1.3606e+07	1.34167e+07	7.38596e+06	4.05158e+06	2.08039e+06	1.06967e+06
Afghanistan	AFG	2010	Asia	Southern Asia	983			7151	916	30.5	1.59368e+10	7111214	28803167	1.47977e+07	1.40055e+07	1.37674e+07	7.57992e+06	4.19872e+06	2.14402e+06	1.11314e+06
Afghanistan	AFG	2011	Asia	Southern Asia	1231			7565	1265	30.6	1.69111e+10	7449134	29708599	1.52646e+07	1.4444e+07	1.4065e+07	7.908e+06	4.36721e+06	2.21203e+06	1.15633e+06
Afghanistan	AFG	2012	Asia	Southern Asia	1948			7822	2540	30.6	1.93522e+10	7817901	30696958	1.57843e+07	1.49127e+07	1.43475e+07	8.28979e+06	4.56089e+06	2.29536e+06	1.20342e+06
Afghanistan	AFG	2013	Asia	Southern Asia				8131	2491		2.01071e+10	8209305	31731688	1.63334e+07	1.53983e+07	1.46073e+07	8.70986e+06	4.77137e+06	2.38992e+06	1.25324e+06
Afghanistan	AFG	2014	Asia	Southern Asia				12550	2935		2.0648e+10	8609463	32758020	1.68769e+07	1.58811e+07	1.48352e+07	9.14403e+06	4.98559e+06	2.48934e+06	1.30382e+06
Afghanistan	AFG	2015	Asia	Southern Asia				17986	3085		2.09185e+10	9008656	33736494	17389625	16346869	15023531	9573837	5195528	2589541	1354057
Afghanistan	AFG	2016	Asia	Southern Asia				18714	2574		2.14136e+10	9402875	3.46002e+07
Albania	ALB	1950	Western Europe	Southern Europe									1263174	648227	614947	485316	313189	210301	131438	122930
Albania	ALB	1951	Western Europe	Southern Europe									1287497	661105	626392	495605	322866	213238	134363	121424
Albania	ALB	1952	Western Europe	Southern Europe									1316089	676104	639985	507224	334301	215956	138714	119895
Albania	ALB	1953	Western Europe	Southern Europe									1348099	692832	655267	520077	346742	218774	143897	118609
Albania	ALB	1954	Western Europe	Southern Europe									1382878	710948	671930	534410	359159	222283	149053	117973
Albania	ALB	1955	Western Europe	Southern Europe									1419970	730245	689725	550438	370876	226829	153660	118167
Albania	ALB	1956	Western Europe	Southern Europe									1459089	750577	708512	570019	380518	231587	157112	119853
Albania	ALB	1957	Western Europe	Southern Europe									1500149	771896	728253	590055	389840	237590	160228	122435
Albania	ALB	1958	Western Europe	Southern Europe									1543222	794234	748988	610947	398947	244516	163282	125531
Albania	ALB	1959	Western Europe	Southern Europe									1588484	817662	770822	633173	408127	251848	166753	128582
Albania	ALB	1960	Western Europe	Southern Europe								493982	1636056	842236	793820	656953	417604	259288	170903	131309
Albania	ALB	1961	Western Europe	Southern Europe								513592	1685900	867932	817968	683481	426527	266493	175242	134158
Albania	ALB	1962	Western Europe	Southern Europe								530766	1737644	894554	843090	710693	435966	273879	180321	136785
Albania	ALB	1963	Western Europe	Southern Europe								547928	1790534	921752	868782	737914	445825	281661	185706	139427
Albania	ALB	1964	Western Europe	Southern Europe								565248	1843593	949042	894551	763837	456096	290345	190824	142491
Albania	ALB	1965	Western Europe	Southern Europe								582374	1896125	976098	920027	787495	466894	300193	195356	146187
Albania	ALB	1966	Western Europe	Southern Europe								599300	1947785	1.00274e+06	945042	811092	477795	310785	198809	149304
Albania	ALB	1967	Western Europe	Southern Europe								616687	1998693	1.02904e+06	969656	831453	489615	322690	201930	153006
Albania	ALB	1968	Western Europe	Southern Europe								635924	2049151	1.0551e+06	994052	849088	502615	335253	205048	157148
Albania	ALB	1969	Western Europe	Southern Europe								656733	2099653	1.08113e+06	1.01852e+06	865004	517110	347423	208691	161425
Albania	ALB	1970	Western Europe	Southern Europe								677801	2150598	1.10731e+06	1.04329e+06	879810	533365	358556	213179	165688
Albania	ALB	1971	Western Europe	Southern Europe								698647	2202035	1.13363e+06	1.0684e+06	892725	552045	369304	218376	169585
Albania	ALB	1972	Western Europe	Southern Europe								720649	2253844	1.16007e+06	1.09377e+06	905561	571835	378832	224334	173282
Albania	ALB	1973	Western Europe	Southern Europe								742333	2306003	1.18665e+06	1.11935e+06	917554	592998	387593	230932	176925
Albania	ALB	1974	Western Europe	Southern Europe								764166	2358463	1.2134e+06	1.14506e+06	927553	615933	396314	237938	180726
Albania	ALB	1975	Western Europe	Southern Europe								786668	2411229	1.24038e+06	1.17084e+06	935188	640672	405408	245185	184776
Albania	ALB	1976	Western Europe	Southern Europe								809052	2464336	1.26764e+06	1.1967e+06	943735	665755	414093	251866	188886
Albania	ALB	1977	Western Europe	Southern Europe								832109	2517872	1.29517e+06	1.2227e+06	949482	692760	423411	258910	193309
Albania	ALB	1978	Western Europe	Southern Europe								854618	2571850	1.32294e+06	1.24891e+06	953643	720510	433264	266510	197923
Albania	ALB	1979	Western Europe	Southern Europe								876974	2626286	1.35088e+06	1.2754e+06	958096	747203	443458	275012	202517
Albania	ALB	1980	Western Europe	Southern Europe							5.63961e+09	902120	2681239	1.37896e+06	1.30228e+06	963871	771744	453993	284603	207028
Albania	ALB	1981	Western Europe	Southern Europe					0		5.96364e+09	927513	2735329	1.4063e+06	1.32903e+06	969997	794199	465062	294770	211300
Albania	ALB	1982	Western Europe	Southern Europe							6.13948e+09	954645	2788314	1.43276e+06	1.35556e+06	976929	813850	476347	305870	215318
Albania	ALB	1983	Western Europe	Southern Europe							6.20732e+09	982645	2842624	1.45984e+06	1.38278e+06	985245	831562	488663	317602	219552
Albania	ALB	1984	Western Europe	Southern Europe							6.12963e+09	1011235	2901592	1.48964e+06	1.41196e+06	995561	848713	503149	329501	224668
Albania	ALB	1985	Western Europe	Southern Europe							6.23877e+09	1040127	2966798	1.52312e+06	1.44367e+06	1.00834e+06	865896	520359	341205	231002
Albania	ALB	1986	Western Europe	Southern Europe							6.59047e+09	1068501	3041007	1.56226e+06	1.47875e+06	1.02513e+06	883769	540730	352699	238680
Albania	ALB	1987	Western Europe	Southern Europe		44	9				6.53855e+09	1098349	3121336	1.60529e+06	1.51605e+06	1.04492e+06	901288	563551	364085	247488
Albania	ALB	1988	Western Europe	Southern Europe		49	9				6.4457e+09	1127722	3197067	1.64517e+06	1.5519e+06	1.06349e+06	915630	587030	374412	256502
Albania	ALB	1989	Western Europe	Southern Europe		69	9				7.07973e+09	1167160	3253656	1.67236e+06	1.58129e+06	1.07443e+06	923374	608810	382599	264448
Albania	ALB	1990	Western Europe	Southern Europe					0		6.4018e+09	1197222	3281454	1.68064e+06	1.60082e+06	1.0729e+06	922772	627198	388021	270562
Albania	ALB	1991	Western Europe	Southern Europe					0		4.50757e+09	1198912	3275431	1.66638e+06	1.60905e+06	1.07475e+06	895662	635040	392591	277392
Albania	ALB	1992	Western Europe	Southern Europe	130	130	9		1		4.18303e+09	1209490	3240587	1.63317e+06	1.60742e+06	1.06469e+06	863140	636765	393898	282099
Albania	ALB	1993	Western Europe	Southern Europe	191	191	9				4.5846e+09	1219882	3189583	1.59071e+06	1.59887e+06	1.04661e+06	830395	633485	393267	285826
Albania	ALB	1994	Western Europe	Southern Europe	112	112	9		1		4.96512e+09	1230218	3140595	1.55281e+06	1.58779e+06	1.02795e+06	803115	626726	392567	290242
Albania	ALB	1995	Western Europe	Southern Europe	259	259	9				5.62548e+09	1240399	3106736	1.52925e+06	1.57749e+06	1.01451e+06	784991	617545	393127	296567
Albania	ALB	1996	Western Europe	Southern Europe	272	272	9		7	38	6.1374e+09	1250518	3092228	1.52359e+06	1.56863e+06	993473	772681	628576	396067	301432
Albania	ALB	1997	Western Europe	Southern Europe	1334	1334	9		25	38.1	5.47224e+09	1260414	3093041	1.53243e+06	1.56061e+06	979359	763391	639658	402681	307952
Albania	ALB	1998	Western Europe	Southern Europe	660	660	9		0	38.2	5.96522e+09	1270214	3103759	1.54996e+06	1.5538e+06	969409	756205	649975	412740	315429
Albania	ALB	1999	Western Europe	Southern Europe	532	532	9	6	4	38.3	6.7706e+09	1279853	3115576	1.5672e+06	1.54837e+06	959006	749897	658130	425737	322807
Albania	ALB	2000	Western Europe	Southern Europe	131	131	9		0	38.4	7.22197e+09	1289391	3121970	1.57763e+06	1.54434e+06	944814	744130	662584	441059	329382
Albania	ALB	2001	Western Europe	Southern Europe	220	220	9		0	38.4	7.79542e+09	1298584	3122408	1.57996e+06	1.54245e+06	924400	743451	659538	455429	339590
Albania	ALB	2002	Western Europe	Southern Europe	216	216	9			38.5	8.12527e+09	1327220	3119029	1.57639e+06	1.54264e+06	900696	744600	653464	470536	349733
Albania	ALB	2003	Western Europe	Southern Europe	166	166	9		0	38.6	8.59438e+09	1354848	3111005	1.56793e+06	1.54308e+06	873935	747354	644010	485957	359748
Albania	ALB	2004	Western Europe	Southern Europe	131	131	9			38.6	9.08508e+09	1381828	3097747	1.55658e+06	1.54116e+06	845130	751089	630764	501185	369580
Albania	ALB	2005	Western Europe	Southern Europe	154		9			38.6	9.60482e+09	1407298	3079179	1.54401e+06	1.53517e+06	814988	755580	613518	515835	379259
Albania	ALB	2006	Western Europe	Southern Europe	95		9			38.6	1.01265e+10	1430886	3054331	1.52997e+06	1.52436e+06	780281	755204	598256	529436	391155
Albania	ALB	2007	Western Europe	Southern Europe	105	86	9			38.6	1.07239e+10	1452398	3023907	1.51426e+06	1.50965e+06	746905	751496	581003	542028	402475
Albania	ALB	2008	Western Europe	Southern Europe	93	84	9			38.5	1.11272e+10	1473392	2991651	1.49858e+06	1.49307e+06	715210	745682	563407	553414	413938
Albania	ALB	2009	Western Europe	Southern Europe	85		9		0	38.5	1.15003e+10	1495260	2962635	1.48512e+06	1.47752e+06	686187	739047	547492	563334	426576
Albania	ALB	2010	Western Europe	Southern Europe	127	67	9			38.5	1.1927e+10	1519519	2940525	1.4754e+06	1.46512e+06	660640	732857	534199	571655	441174
Albania	ALB	2011	Western Europe	Southern Europe	142					38.5	1.22311e+10	1546929	2926659	1.47016e+06	1.4565e+06	627043	729791	536647	579744	453434
Albania	ALB	2012	Western Europe	Southern Europe	157					38.4	1.24048e+10	1575788	2920039	1.46899e+06	1.45104e+06	597759	722945	544384	587570	467381
Albania	ALB	2013	Western Europe	Southern Europe	124				0		1.25289e+10	1603389	2918978	1.47068e+06	1.44829e+06	571620	712498	556637	595000	483224
Albania	ALB	2014	Western Europe	Southern Europe	117				1		1.27512e+10	1629715	2920775	1.47343e+06	1.44735e+06	547941	698292	571405	601995	501143
Albania	ALB	2015	Western Europe	Southern Europe	66				0		1.30342e+10	1653725	2923352	1.47587e+06	1.44749e+06	526992	680628	586144	608343	521245
Albania	ALB	2016	Western Europe	Southern Europe	79				0		1.34711e+10	1678953	2.92709e+06
Algeria	DZA	1950	Africa	Northern Africa									8872247	4.5116e+06	4.36065e+06	3.60275e+06	2.34445e+06	1.49343e+06	930495	501112
Algeria	DZA	1951	Africa	Northern Africa									9039910	4.58509e+06	4.45482e+06	3.70762e+06	2.37769e+06	1.49558e+06	954813	504214
Algeria	DZA	1952	Africa	Northern Africa									9216397	4.66447e+06	4.55193e+06	3.83332e+06	2.41072e+06	1.48584e+06	982333	504173
Algeria	DZA	1953	Africa	Northern Africa									9405443	4.75184e+06	4.65361e+06	3.95799e+06	2.45357e+06	1.47498e+06	1.01335e+06	505550
Algeria	DZA	1954	Africa	Northern Africa									9609505	4.84851e+06	4.761e+06	4.07614e+06	2.50752e+06	1.47073e+06	1.04302e+06	512092
Algeria	DZA	1955	Africa	Northern Africa									9829719	4.95498e+06	4.87474e+06	4.19287e+06	2.56972e+06	1.47527e+06	1.06687e+06	524980
Algeria	DZA	1956	Africa	Northern Africa									10065822	5.0709e+06	4.99493e+06	4.35337e+06	2.60861e+06	1.48973e+06	1.0715e+06	542602
Algeria	DZA	1957	Africa	Northern Africa									10316288	5.19512e+06	5.12117e+06	4.49516e+06	2.65899e+06	1.51982e+06	1.07507e+06	567234
Algeria	DZA	1958	Africa	Northern Africa									10578449	5.3258e+06	5.25265e+06	4.63496e+06	2.71154e+06	1.55915e+06	1.0781e+06	594704
Algeria	DZA	1959	Africa	Northern Africa									10848973	5460700	5388273	4787052	2757933	1600551	1083714	619723
Algeria	DZA	1960	Africa	Northern Africa							2.74344e+10	3394203	11124888	5.59784e+06	5.52705e+06	4.95492e+06	2.79625e+06	1.64006e+06	1.0941e+06	639559
Algeria	DZA	1961	Africa	Northern Africa							2.37018e+10	3626403	11404859	5.73627e+06	5.66859e+06	5.1366e+06	2.81816e+06	1.68276e+06	1.10794e+06	659400
Algeria	DZA	1962	Africa	Northern Africa							1.90361e+10	3882767	11690153	5876712	5813441	5339325	2828559	1722869	1125748	673652
Algeria	DZA	1963	Africa	Northern Africa							2.55681e+10	4154288	11985136	6.02189e+06	5.96324e+06	5.55181e+06	2.83932e+06	1.76298e+06	1.14557e+06	685452
Algeria	DZA	1964	Africa	Northern Africa							2.70611e+10	4443887	12295970	6.17565e+06	6.12032e+06	5.75641e+06	2.86809e+06	1.80728e+06	1.16466e+06	699531
Algeria	DZA	1965	Africa	Northern Africa							2.87408e+10	4753164	12626952	6.34069e+06	6.28626e+06	5.94533e+06	2.92566e+06	1.85661e+06	1.18117e+06	718188
Algeria	DZA	1966	Africa	Northern Africa							2.73598e+10	5041536	12980267	6.51825e+06	6.46201e+06	6.14609e+06	3.0101e+06	1.90136e+06	1.1852e+06	737515
Algeria	DZA	1967	Africa	Northern Africa							2.99461e+10	5208671	13354197	6.70725e+06	6.64695e+06	6.32412e+06	3.12606e+06	1.95373e+06	1.18926e+06	761025
Algeria	DZA	1968	Africa	Northern Africa							3.31792e+10	5383539	13744387	6.90522e+06	6.83917e+06	6.4873e+06	3.26587e+06	2.00968e+06	1.19517e+06	786362
Algeria	DZA	1969	Africa	Northern Africa							3.59773e+10	5563573	14144438	7.10851e+06	7.03593e+06	6.64959e+06	3.41645e+06	2.0628e+06	1.2058e+06	809790
Algeria	DZA	1970	Africa	Northern Africa							3.91658e+10	5747263	14550034	7.31463e+06	7.23541e+06	6.81803e+06	3.57053e+06	2.10913e+06	1.22301e+06	829341
Algeria	DZA	1971	Africa	Northern Africa							3.47277e+10	5933927	14960109	7.52299e+06	7.43712e+06	7.00791e+06	3.71536e+06	2.14478e+06	1.24311e+06	848951
Algeria	DZA	1972	Africa	Northern Africa					0		4.42514e+10	6124850	15377093	7.73488e+06	7.64221e+06	7.20413e+06	3.86383e+06	2.17497e+06	1.2688e+06	865360
Algeria	DZA	1973	Africa	Northern Africa							4.59387e+10	6321297	15804428	7.952e+06	7.85243e+06	7.4054e+06	4.01921e+06	2.20048e+06	1.29894e+06	880402
Algeria	DZA	1974	Africa	Northern Africa							4.93818e+10	6525328	16247113	8.17684e+06	8.07027e+06	7.60723e+06	4.18787e+06	2.22314e+06	1.33221e+06	896651
Algeria	DZA	1975	Africa	Northern Africa							5.18733e+10	6738780	16709099	8.41139e+06	8.29771e+06	7.80821e+06	4.37323e+06	2.24456e+06	1.36773e+06	915363
Algeria	DZA	1976	Africa	Northern Africa					0		5.62238e+10	6961531	17190239	8.65559e+06	8.53465e+06	8.03404e+06	4.55677e+06	2.26415e+06	1.40091e+06	934378
Algeria	DZA	1977	Africa	Northern Africa							5.91804e+10	7240239	17690184	8909279	8780905	8255592	4755842	2285546	1437343	955861
Algeria	DZA	1978	Africa	Northern Africa					0		6.46337e+10	7611660	18212326	9.17419e+06	9.03813e+06	8.47769e+06	4.96397e+06	2.31514e+06	1.47677e+06	978762
Algeria	DZA	1979	Africa	Northern Africa					0		6.94669e+10	8004279	18760761	9.45245e+06	9.30831e+06	8.70726e+06	5.17116e+06	2.36213e+06	1.51903e+06	1.00118e+06
Algeria	DZA	1980	Africa	Northern Africa							7.00161e+10	8420028	19337715	9.74523e+06	9.59249e+06	8.94795e+06	5.37197e+06	2.432e+06	1.56371e+06	1.02209e+06
Algeria	DZA	1981	Africa	Northern Africa							7.21166e+10	8858976	19943664	1.00527e+07	9.89101e+06	9.21067e+06	5.55401e+06	2.52851e+06	1.60818e+06	1.04229e+06
Algeria	DZA	1982	Africa	Northern Africa							7.67321e+10	9321410	20575701	1.03733e+07	1.02024e+07	9.47375e+06	5.73208e+06	2.6508e+06	1.65707e+06	1.062e+06
Algeria	DZA	1983	Africa	Northern Africa							8.08756e+10	9805134	21228289	1.07049e+07	1.05234e+07	9.73557e+06	5.9097e+06	2.79304e+06	1.70752e+06	1.08245e+06
Algeria	DZA	1984	Africa	Northern Africa							8.54046e+10	10307407	21893853	1.10443e+07	1.08496e+07	9.99151e+06	6.09443e+06	2.94631e+06	1.75601e+06	1.10559e+06
Algeria	DZA	1985	Africa	Northern Africa							8.85646e+10	10824413	22565905	1.13885e+07	1.11774e+07	1.02365e+07	6.29151e+06	3.10466e+06	1.80059e+06	1.1326e+06
Algeria	DZA	1986	Africa	Northern Africa							8.89189e+10	11355685	23241272	1.17363e+07	1.15049e+07	1.04793e+07	6.49153e+06	3.26204e+06	1.84075e+06	1.16762e+06
Algeria	DZA	1987	Africa	Northern Africa							8.82964e+10	11892457	23917897	1.20864e+07	1.18315e+07	1.0704e+07	6.70457e+06	3.42393e+06	1.87866e+06	1.20673e+06
Algeria	DZA	1988	Africa	Northern Africa						37.2	8.74135e+10	12421409	24591492	1.24355e+07	1.2156e+07	1.09071e+07	6.92862e+06	3.59142e+06	1.91435e+06	1.24999e+06
Algeria	DZA	1989	Africa	Northern Africa						37	9.12597e+10	12956681	25257672	1.27801e+07	1.24775e+07	1.10839e+07	7.1605e+06	3.76783e+06	1.94822e+06	1.29725e+06
Algeria	DZA	1990	Africa	Northern Africa				1	3	36.8	9.19897e+10	13496456	25912367	1.31172e+07	1.27951e+07	1.12298e+07	7.39807e+06	3.95491e+06	1.98133e+06	1.34823e+06
Algeria	DZA	1991	Africa	Northern Africa				34	42	36.6	9.08859e+10	14039539	26554329	1.34457e+07	1.31086e+07	1.13565e+07	7.62764e+06	4.15602e+06	2.01429e+06	1.3999e+06
Algeria	DZA	1992	Africa	Northern Africa				274	236	36.4	9.25218e+10	14584560	27181094	1.37646e+07	1.34165e+07	1.14505e+07	7.86167e+06	4.36692e+06	2.04745e+06	1.45457e+06
Algeria	DZA	1993	Africa	Northern Africa				826		36.2	9.05789e+10	15126562	27786259	1.40715e+07	1.37148e+07	1.15063e+07	8.10117e+06	4.58083e+06	2.08658e+06	1.51138e+06
Algeria	DZA	1994	Africa	Northern Africa				1943	482	36	8.97637e+10	15661352	28362253	1.43636e+07	1.39986e+07	1.15158e+07	8.3485e+06	4.78835e+06	2.14054e+06	1.56905e+06
Algeria	DZA	1995	Africa	Northern Africa				3059	417	35.8	9.31747e+10	16185540	28904298	1.46395e+07	1.42648e+07	1.14739e+07	8.60472e+06	4.98405e+06	2.21486e+06	1.62673e+06
Algeria	DZA	1996	Africa	Northern Africa				1091	529	35.7	9.69948e+10	16698037	29411415	14898762	14512653	11397284	8840551	5161903	2317392	1694285
Algeria	DZA	1997	Africa	Northern Africa				2008	4254	35.5	9.80618e+10	17198083	29886839	1.51427e+07	1.47441e+07	1.12667e+07	9.08703e+06	5.32851e+06	2.43903e+06	1.76555e+06
Algeria	DZA	1998	Africa	Northern Africa				3304	937	35.4	1.03063e+11	17689675	30335732	1.53731e+07	1.49626e+07	1.10931e+07	9.33973e+06	5.48798e+06	2.57469e+06	1.84026e+06
Algeria	DZA	1999	Africa	Northern Africa				1153	463	35.3	1.06361e+11	18188015	30765613	1.55923e+07	1.51733e+07	1.08952e+07	9.59039e+06	5.64704e+06	2.71594e+06	1.91709e+06
Algeria	DZA	2000	Africa	Northern Africa				1178	520	35.2	1.10424e+11	18684937	31183660	1.58032e+07	1.53805e+07	1.06874e+07	9.8331e+06	5.8104e+06	2.85768e+06	1.9951e+06
Algeria	DZA	2001	Africa	Northern Africa				674	616	35	1.13746e+11	19180228	31592153	1.60065e+07	1.55856e+07	1.04475e+07	1.008e+07	5.99285e+06	3.01105e+06	2.06077e+06
Algeria	DZA	2002	Africa	Northern Africa				1073	613	34.9	1.20126e+11	19677273	31995046	1.62049e+07	1.57902e+07	1.02224e+07	1.03093e+07	6.17353e+06	3.16304e+06	2.12685e+06
Algeria	DZA	2003	Africa	Northern Africa	650			714	260	34.7	1.28777e+11	20182205	32403514	1.64043e+07	1.59992e+07	1.0015e+07	1.05216e+07	6.35512e+06	3.31661e+06	2.19527e+06
Algeria	DZA	2004	Africa	Northern Africa	449			500	164	34.6	1.34317e+11	20703617	32831096	1.66125e+07	1.62186e+07	9.83059e+06	1.07154e+07	6.54066e+06	3.47716e+06	2.26727e+06
Algeria	DZA	2005	Africa	Northern Africa	204			232	223	34.5	1.42252e+11	21248009	33288437	1.68356e+07	1.64529e+07	9.68109e+06	1.08853e+07	6.73164e+06	3.64705e+06	2.34331e+06
Algeria	DZA	2006	Africa	Northern Africa	312			292	181	34.3	1.44648e+11	21818169	33777915	17074632	16703283	9595556	11003019	6930060	3829733	2419547
Algeria	DZA	2007	Africa	Northern Africa	271			495	213	34.1	1.49527e+11	22414414	34300076	1.73301e+07	1.697e+07	9.56547e+06	1.10908e+07	7.12729e+06	4.01832e+06	2.49819e+06
Algeria	DZA	2008	Africa	Northern Africa	328			345	231	33.9	1.53056e+11	23041887	34860715	1.76056e+07	1.72551e+07	9.59318e+06	1.11469e+07	7.32724e+06	4.2075e+06	2.58589e+06
Algeria	DZA	2009	Africa	Northern Africa	277			541	200	33.7	1.55554e+11	23698930	35465760	1.79051e+07	1.75607e+07	9.68022e+06	1.11674e+07	7.53678e+06	4.39005e+06	2.69134e+06
Algeria	DZA	2010	Africa	Northern Africa	254			252	102	33.5	1.61207e+11	24388796	36117637	1.82304e+07	1.78872e+07	9.82777e+06	1.11485e+07	7.76013e+06	4.56211e+06	2.81913e+06
Algeria	DZA	2011	Africa	Northern Africa	280			276	23	33.3	1.65869e+11	25114252	36819558	1.85836e+07	1.8236e+07	1.00966e+07	1.10507e+07	8.01516e+06	4.72191e+06	2.93515e+06
Algeria	DZA	2012	Africa	Northern Africa	523			264	28		1.71467e+11	25871599	37565847	18961440	18604407	10393356	10924841	8292146	4880736	3074768
Algeria	DZA	2013	Africa	Northern Africa	480			222	69		1.76212e+11	26649134	38338562	1.93542e+07	1.89844e+07	1.07208e+07	1.07688e+07	8.57903e+06	5.03823e+06	3.23171e+06
Algeria	DZA	2014	Africa	Northern Africa	577			111	29		1.82889e+11	27429775	39113313	1.97483e+07	1.9365e+07	1.10705e+07	1.05865e+07	8.86263e+06	5.19711e+06	3.39662e+06
Algeria	DZA	2015	Africa	Northern Africa	542			110	19		1.89772e+11	28199936	39871528	2.01335e+07	1.97381e+07	1.14244e+07	1.03869e+07	9.13528e+06	5.36062e+06	3.56433e+06
Algeria	DZA	2016	Africa	Northern Africa				89	8		1.96035e+11	28953739	4.05639e+07
American Samoa	ASM	1950	Oceania	Polynesia									18940
American Samoa	ASM	1951	Oceania	Polynesia									19296
American Samoa	ASM	1952	Oceania	Polynesia									19540
American Samoa	ASM	1953	Oceania	Polynesia									19677
American Samoa	ASM	1954	Oceania	Polynesia									19729
American Samoa	ASM	1955	Oceania	Polynesia									19702
American Samoa	ASM	1956	Oceania	Polynesia									19652
American Samoa	ASM	1957	Oceania	Polynesia									19598
American Samoa	ASM	1958	Oceania	Polynesia									19602
American Samoa	ASM	1959	Oceania	Polynesia									19734
American Samoa	ASM	1960	Oceania	Polynesia								13251	20013
American Samoa	ASM	1961	Oceania	Polynesia								13652	20486
American Samoa	ASM	1962	Oceania	Polynesia								14163	21117
American Samoa	ASM	1963	Oceania	Polynesia								14769	21882
American Samoa	ASM	1964	Oceania	Polynesia								15416	22698
American Samoa	ASM	1965	Oceania	Polynesia								16072	23520
American Samoa	ASM	1966	Oceania	Polynesia								16721	24321
American Samoa	ASM	1967	Oceania	Polynesia								17371	25116
American Samoa	ASM	1968	Oceania	Polynesia								18009	25885
American Samoa	ASM	1969	Oceania	Polynesia								18624	26614
American Samoa	ASM	1970	Oceania	Polynesia								19209	27292
American Samoa	ASM	1971	Oceania	Polynesia								19760	27916
American Samoa	ASM	1972	Oceania	Polynesia								20281	28492
American Samoa	ASM	1973	Oceania	Polynesia								20767	29014
American Samoa	ASM	1974	Oceania	Polynesia								21222	29488
American Samoa	ASM	1975	Oceania	Polynesia								21657	29932
American Samoa	ASM	1976	Oceania	Polynesia								22055	30321
American Samoa	ASM	1977	Oceania	Polynesia								22440	30689
American Samoa	ASM	1978	Oceania	Polynesia								22859	31102
American Samoa	ASM	1979	Oceania	Polynesia								23397	31673
American Samoa	ASM	1980	Oceania	Polynesia								24125	32457
American Samoa	ASM	1981	Oceania	Polynesia								25134	33493
American Samoa	ASM	1982	Oceania	Polynesia								26312	34738
American Samoa	ASM	1983	Oceania	Polynesia								27637	36160
American Samoa	ASM	1984	Oceania	Polynesia								29059	37688
American Samoa	ASM	1985	Oceania	Polynesia								30515	39241
American Samoa	ASM	1986	Oceania	Polynesia								32019	40837
American Samoa	ASM	1987	Oceania	Polynesia								33552	42450
American Samoa	ASM	1988	Oceania	Polynesia								35087	44047
American Samoa	ASM	1989	Oceania	Polynesia								36594	45593
American Samoa	ASM	1990	Oceania	Polynesia								38076	47038
American Samoa	ASM	1991	Oceania	Polynesia								39612	48375
American Samoa	ASM	1992	Oceania	Polynesia								41058	49593
American Samoa	ASM	1993	Oceania	Polynesia								42429	50720
American Samoa	ASM	1994	Oceania	Polynesia								43766	51803
American Samoa	ASM	1995	Oceania	Polynesia								45086	52868
American Samoa	ASM	1996	Oceania	Polynesia								46402	53929
American Samoa	ASM	1997	Oceania	Polynesia								47673	54941
American Samoa	ASM	1998	Oceania	Polynesia								48895	55901
American Samoa	ASM	1999	Oceania	Polynesia								50032	56770
American Samoa	ASM	2000	Oceania	Polynesia								50956	57521
American Samoa	ASM	2001	Oceania	Polynesia	1							51480	58175
American Samoa	ASM	2002	Oceania	Polynesia	7						6.23366e+08	51915	58731
American Samoa	ASM	2003	Oceania	Polynesia	3						6.28441e+08	52199	59117
American Samoa	ASM	2004	Oceania	Polynesia	4						6.31824e+08	52270	59264
American Samoa	ASM	2005	Oceania	Polynesia	6						6.29286e+08	52083	59118
American Samoa	ASM	2006	Oceania	Polynesia	4						6.03066e+08	51612	58650
American Samoa	ASM	2007	Oceania	Polynesia	1						6.14907e+08	50897	57903
American Samoa	ASM	2008	Oceania	Polynesia	3						5.98837e+08	50072	57030
American Samoa	ASM	2009	Oceania	Polynesia	2						5.73463e+08	49309	56227
American Samoa	ASM	2010	Oceania	Polynesia	5						576000000	48735	55637
American Samoa	ASM	2011	Oceania	Polynesia	5						5.77692e+08	48405	55320
American Samoa	ASM	2012	Oceania	Polynesia	2						5.52317e+08	48278	55230
American Samoa	ASM	2013	Oceania	Polynesia	3						5.37093e+08	48302	55307
American Samoa	ASM	2014	Oceania	Polynesia	3						5.42167e+08	48377	55437
American Samoa	ASM	2015	Oceania	Polynesia	4						5.48934e+08	48429	55537
American Samoa	ASM	2016	Oceania	Polynesia	3						5.34555e+08	48453	55585.4
Andorra	AND	1950	Western Europe	Southern Europe									6196
Andorra	AND	1951	Western Europe	Southern Europe									6689
Andorra	AND	1952	Western Europe	Southern Europe									7247
Andorra	AND	1953	Western Europe	Southern Europe									7865
Andorra	AND	1954	Western Europe	Southern Europe									8525
Andorra	AND	1955	Western Europe	Southern Europe									9232
Andorra	AND	1956	Western Europe	Southern Europe									9989
Andorra	AND	1957	Western Europe	Southern Europe									10779
Andorra	AND	1958	Western Europe	Southern Europe									11615
Andorra	AND	1959	Western Europe	Southern Europe									12498
Andorra	AND	1960	Western Europe	Southern Europe								7839	13411
Andorra	AND	1961	Western Europe	Southern Europe								8766	14375
Andorra	AND	1962	Western Europe	Southern Europe								9754	15370
Andorra	AND	1963	Western Europe	Southern Europe								10811	16412
Andorra	AND	1964	Western Europe	Southern Europe								11915	17469
Andorra	AND	1965	Western Europe	Southern Europe								13067	18549
Andorra	AND	1966	Western Europe	Southern Europe								14262	19647
Andorra	AND	1967	Western Europe	Southern Europe								15494	20758
Andorra	AND	1968	Western Europe	Southern Europe								16765	21890
Andorra	AND	1969	Western Europe	Southern Europe								18083	23058
Andorra	AND	1970	Western Europe	Southern Europe							1.02293e+09	19458	24276
Andorra	AND	1971	Western Europe	Southern Europe							1.07049e+09	20902	25559
Andorra	AND	1972	Western Europe	Southern Europe							1.15773e+09	22401	26892
Andorra	AND	1973	Western Europe	Southern Europe							1.2479e+09	23917	28232
Andorra	AND	1974	Western Europe	Southern Europe					0		1.31802e+09	25397	29520
Andorra	AND	1975	Western Europe	Southern Europe							1.32517e+09	26791	30705
Andorra	AND	1976	Western Europe	Southern Europe							1.36895e+09	28085	31777
Andorra	AND	1977	Western Europe	Southern Europe							1.40781e+09	29304	32771
Andorra	AND	1978	Western Europe	Southern Europe							1.4284e+09	30491	33737
Andorra	AND	1979	Western Europe	Southern Europe							1.429e+09	31774	34818
Andorra	AND	1980	Western Europe	Southern Europe							1.46056e+09	33205	36067
Andorra	AND	1981	Western Europe	Southern Europe							1.45862e+09	34800	37500
Andorra	AND	1982	Western Europe	Southern Europe							1.4768e+09	36561	39114
Andorra	AND	1983	Western Europe	Southern Europe							1.50295e+09	38451	40867
Andorra	AND	1984	Western Europe	Southern Europe							1.52977e+09	40421	42706
Andorra	AND	1985	Western Europe	Southern Europe							1.56528e+09	42441	44600
Andorra	AND	1986	Western Europe	Southern Europe							1.6162e+09	44342	46517
Andorra	AND	1987	Western Europe	Southern Europe							1.70586e+09	46118	48455
Andorra	AND	1988	Western Europe	Southern Europe							1.79276e+09	47926	50434
Andorra	AND	1989	Western Europe	Southern Europe							1.8793e+09	49758	52448
Andorra	AND	1990	Western Europe	Southern Europe							1.95036e+09	51627	54509	27776.4	26732.6
Andorra	AND	1991	Western Europe	Southern Europe							2.00002e+09	53571	56671	28878.1	27792.9
Andorra	AND	1992	Western Europe	Southern Europe							2.0186e+09	55546	58888	30007.9	28880.1
Andorra	AND	1993	Western Europe	Southern Europe							1.99778e+09	57380	60971	31069.3	29901.7
Andorra	AND	1994	Western Europe	Southern Europe							2.04539e+09	58847	62677	31938.6	30738.4
Andorra	AND	1995	Western Europe	Southern Europe							2.10179e+09	59803	63850	32536.4	31313.6
Andorra	AND	1996	Western Europe	Southern Europe							2.19952e+09	60128	64360	32796.3	31563.7
Andorra	AND	1997	Western Europe	Southern Europe							2.39896e+09	59940	64327	32779.4	31547.6
Andorra	AND	1998	Western Europe	Southern Europe							2.47561e+09	59605	64142	32685.2	31456.8
Andorra	AND	1999	Western Europe	Southern Europe							2.57708e+09	59649	64370	32801.4	31568.6
Andorra	AND	2000	Western Europe	Southern Europe							2.66801e+09	60417	65390	33321.1	32068.9
Andorra	AND	2001	Western Europe	Southern Europe							2.78932e+09	61991	67341	34315.3	33025.7
Andorra	AND	2002	Western Europe	Southern Europe							2.96982e+09	64194	70049	35695.2	34353.8
Andorra	AND	2003	Western Europe	Southern Europe							3.33121e+09	66747	73182	37291.7	35890.3
Andorra	AND	2004	Western Europe	Southern Europe	1						3.58597e+09	69192	76244	38852.1	37391.9
Andorra	AND	2005	Western Europe	Southern Europe							3.85123e+09	71213	78867	40188.7	38678.3
Andorra	AND	2006	Western Europe	Southern Europe							4.02593e+09	72761	80991	41271	39720
Andorra	AND	2007	Western Europe	Southern Europe	0						4.02754e+09	73888	82683	42133.2	40549.8
Andorra	AND	2008	Western Europe	Southern Europe	1						3.68158e+09	74525	83861	42733.5	41127.5
Andorra	AND	2009	Western Europe	Southern Europe	0						3.5457e+09	74624	84462	43039.7	41422.3
Andorra	AND	2010	Western Europe	Southern Europe	0						3.3557e+09	74161	84449	43033.1	41415.9
Andorra	AND	2011	Western Europe	Southern Europe	1	1	10_2				3.19977e+09	73081	83751	42677.4	41073.6
Andorra	AND	2012	Western Europe	Southern Europe	0	0	10_2				3.14809e+09	71474	82431	42004.8	40426.2
Andorra	AND	2013	Western Europe	Southern Europe	0	0	10_2				3.15916e+09	69611	80788	41167.6	39620.4
Andorra	AND	2014	Western Europe	Southern Europe	0	0	10_2				3.23111e+09	67841	79223	40370.1	38852.9
Andorra	AND	2015	Western Europe	Southern Europe	0	2	10_2				3.25833e+09	66402	78014	39754	38260
Andorra	AND	2016	Western Europe	Southern Europe							3.31988e+09	65389	77831.8
Angola	AGO	1950	Africa	Middle Africa									4548023	2.20664e+06	2.34138e+06	1.82489e+06	1.24919e+06	806842	451121	215982
Angola	AGO	1951	Africa	Middle Africa									4659333	2.26103e+06	2.39831e+06	1.89588e+06	1.26462e+06	821145	458625	219068
Angola	AGO	1952	Africa	Middle Africa									4774561	2.31734e+06	2.45722e+06	1.98068e+06	1.27586e+06	832316	464383	221322
Angola	AGO	1953	Africa	Middle Africa									4890469	2.37402e+06	2.51645e+06	2.0592e+06	1.2903e+06	845539	471517	223909
Angola	AGO	1954	Africa	Middle Africa									5004763	2.42992e+06	2.57485e+06	2.12518e+06	1.30938e+06	862233	481093	226879
Angola	AGO	1955	Africa	Middle Africa									5116071	2.48437e+06	2.6317e+06	2.18111e+06	1.33124e+06	881288	492641	229784
Angola	AGO	1956	Africa	Middle Africa									5224003	2.53719e+06	2.68681e+06	2.27216e+06	1.33357e+06	887881	497115	233273
Angola	AGO	1957	Africa	Middle Africa									5329099	2.58865e+06	2.74045e+06	2.33989e+06	1.3457e+06	900408	505521	237576
Angola	AGO	1958	Africa	Middle Africa									5432717	2.6394e+06	2.79331e+06	2.39766e+06	1.36168e+06	915524	515960	241891
Angola	AGO	1959	Africa	Middle Africa									5536779	2.69041e+06	2.84637e+06	2.45763e+06	1.37628e+06	930458	526852	245560
Angola	AGO	1960	Africa	Middle Africa								588866	5643182	2.74258e+06	2.9006e+06	2.52464e+06	1.38828e+06	944256	537601	248407
Angola	AGO	1961	Africa	Middle Africa								621212	5753024	2.79648e+06	2.95654e+06	2.59995e+06	1.39586e+06	955857	546990	254368
Angola	AGO	1962	Africa	Middle Africa								657233	5866061	2.85198e+06	3.01408e+06	2.68543e+06	1.40012e+06	965497	555833	259181
Angola	AGO	1963	Africa	Middle Africa								695164	5980417	2.90816e+06	3.07226e+06	2.77271e+06	1.40577e+06	974243	564538	263157
Angola	AGO	1964	Africa	Middle Africa								734733	6093321	2.96366e+06	3.12966e+06	2.84746e+06	1.4207e+06	984165	574105	266897
Angola	AGO	1965	Africa	Middle Africa								775661	6203299	3.01778e+06	3.18552e+06	2.90281e+06	1.44908e+06	995957	584799	270651
Angola	AGO	1966	Africa	Middle Africa								818062	6309770	3.07022e+06	3.23955e+06	2.97044e+06	1.47424e+06	999312	590019	275768
Angola	AGO	1967	Africa	Middle Africa								862239	6414995	3.1221e+06	3.2929e+06	3.01721e+06	1.51425e+06	1.00556e+06	596963	281010
Angola	AGO	1968	Africa	Middle Africa								908895	6523791	3.17577e+06	3.34802e+06	3.05217e+06	1.5654e+06	1.01431e+06	605537	286370
Angola	AGO	1969	Africa	Middle Africa								958930	6642632	3234432	3408200	3089872	1621347	1024429	615305	291679
Angola	AGO	1970	Africa	Middle Africa								1013543	6776381	3.30046e+06	3.47592e+06	3.13942e+06	1.67867e+06	1.03538e+06	626050	296867
Angola	AGO	1971	Africa	Middle Africa								1069155	6927269	3.37494e+06	3.55233e+06	3.21507e+06	1.72987e+06	1.04328e+06	634503	304543
Angola	AGO	1972	Africa	Middle Africa								1126305	7094834	3.45765e+06	3.63719e+06	3.29878e+06	1.78452e+06	1.05417e+06	644829	312539
Angola	AGO	1973	Africa	Middle Africa								1188054	7277960	3.54804e+06	3.72992e+06	3.39035e+06	1.8432e+06	1.06701e+06	656648	320752
Angola	AGO	1974	Africa	Middle Africa								1254568	7474338	3.64502e+06	3.82931e+06	3.48655e+06	1.90829e+06	1.08064e+06	669702	329150
Angola	AGO	1975	Africa	Middle Africa								1325612	7682479	3.74789e+06	3.93459e+06	3.58566e+06	1.98097e+06	1.09448e+06	683707	337659
Angola	AGO	1976	Africa	Middle Africa								1401400	7900997	3855958	4045039	3709637	2048102	1102390	693611	347257
Angola	AGO	1977	Africa	Middle Africa					0			1482116	8130988	3.96975e+06	4.16124e+06	3.83282e+06	2.12445e+06	1.11141e+06	705128	357176
Angola	AGO	1978	Africa	Middle Africa					0			1568852	8.37615e+06	4.09095e+06	4.2852e+06	3.95888e+06	2.20658e+06	1.12482e+06	718354	367511
Angola	AGO	1979	Africa	Middle Africa					19			1662801	8641521	4221884	4419637	4092381	2289683	1147527	733542	378388
Angola	AGO	1980	Africa	Middle Africa							2.08388e+10	1765084	8929900	4.36381e+06	4.56609e+06	4.2359e+06	2.37121e+06	1.18226e+06	750688	389842
Angola	AGO	1981	Africa	Middle Africa					3		1.99219e+10	1876542	9244507	4.51825e+06	4.72626e+06	4.41216e+06	2.4417e+06	1.22358e+06	765019	402049
Angola	AGO	1982	Africa	Middle Africa					2		1.99219e+10	1997209	9582156	4.68366e+06	4.89849e+06	4.59088e+06	2.51502e+06	1.27847e+06	782512	415277
Angola	AGO	1983	Africa	Middle Africa					282		2.07586e+10	2125156	9931562	4.85464e+06	5.07692e+06	4.76884e+06	2.59012e+06	1.34211e+06	801551	428941
Angola	AGO	1984	Africa	Middle Africa					179		2.20041e+10	2257414	10277321	5.02381e+06	5.25351e+06	4.93974e+06	2.66749e+06	1.4075e+06	820243	442339
Angola	AGO	1985	Africa	Middle Africa					6		2.27743e+10	2391384	10609042	5.18619e+06	5.42285e+06	5.0975e+06	2.74837e+06	1.47042e+06	837600	455147
Angola	AGO	1986	Africa	Middle Africa					104		2.34347e+10	2525817	10921037	5.33906e+06	5.58198e+06	5.26631e+06	2.817e+06	1.52305e+06	847795	466876
Angola	AGO	1987	Africa	Middle Africa					5		2.43915e+10	2661534	11218268	5.48478e+06	5.73349e+06	5.42337e+06	2.88822e+06	1.57216e+06	857372	477146
Angola	AGO	1988	Africa	Middle Africa					145		2.58864e+10	2801809	11513968	5.62971e+06	5.88426e+06	5.57277e+06	2.96572e+06	1.62158e+06	867179	486725
Angola	AGO	1989	Africa	Middle Africa				2873	88		2.58972e+10	2951132	11827237	5.78299e+06	6.04425e+06	5.72168e+06	3.05403e+06	1.67695e+06	878059	496517
Angola	AGO	1990	Africa	Middle Africa				2609	145		2.50037e+10	3113698	12171441	5.95105e+06	6.22039e+06	5.87702e+06	3.15577e+06	1.74115e+06	890521	506988
Angola	AGO	1991	Africa	Middle Africa				526	69		2.52516e+10	3291639	12553446	6137180	6416266	6074717	3255799	1805225	898889	518816
Angola	AGO	1992	Africa	Middle Africa				2328	97		2.37773e+10	3484854	12968345	6.33907e+06	6.62927e+06	6.27145e+06	3.37457e+06	1.88027e+06	910172	531895
Angola	AGO	1993	Africa	Middle Africa				12398			1.80747e+10	3690048	13403734	6.55083e+06	6.85291e+06	6.46607e+06	3.5059e+06	1.96062e+06	925595	545543
Angola	AGO	1994	Africa	Middle Africa				4009	108		1.83168e+10	3903247	13841301	6.76372e+06	7.07758e+06	6.65459e+06	3.64203e+06	2.0383e+06	947456	558923
Angola	AGO	1995	Africa	Middle Africa				215	52		2.10643e+10	4120885	14268994	6.97203e+06	7.29696e+06	6.83236e+06	3.77901e+06	2.10885e+06	977151	571620
Angola	AGO	1996	Africa	Middle Africa				75	18		2.39174e+10	4341551	14682284	7.17364e+06	7.50865e+06	7.03111e+06	3.89636e+06	2.16252e+06	1.00755e+06	584748
Angola	AGO	1997	Africa	Middle Africa				95	34		2.56572e+10	4567133	15088981	7.3723e+06	7.71668e+06	7.21743e+06	4.01699e+06	2.21121e+06	1.04616e+06	597195
Angola	AGO	1998	Africa	Middle Africa				1200	275		2.68608e+10	4802463	15504318	7.57541e+06	7.92891e+06	7.39968e+06	4.1439e+06	2.25996e+06	1.09136e+06	609420
Angola	AGO	1999	Africa	Middle Africa				2665	246		2.74468e+10	5054800	15949766	7.79331e+06	8.15645e+06	7.59014e+06	4.28144e+06	2.31588e+06	1.14041e+06	621902
Angola	AGO	2000	Africa	Middle Africa				1206	165	48.8	2.82852e+10	5329983	16440924	8.03355e+06	8.40738e+06	7.79951e+06	4.43203e+06	2.38297e+06	1.19154e+06	634875
Angola	AGO	2001	Africa	Middle Africa				2154	810	48.7	2.94748e+10	5630292	16983266	8.2988e+06	8.68447e+06	8.05831e+06	4.57971e+06	2.45356e+06	1.24016e+06	651528
Angola	AGO	2002	Africa	Middle Africa				578	56	48.7	3.35028e+10	5956249	17572649	8.58711e+06	8.98554e+06	8.33188e+06	4.74314e+06	2.53617e+06	1.29167e+06	669791
Angola	AGO	2003	Africa	Middle Africa				81		48.7	3.50285e+10	6306557	18203369	8895760	9307609	8620310	4918324	2629200	1346589	688946
Angola	AGO	2004	Africa	Middle Africa				49		48.6	3.86148e+10	6679407	18865716	9.22011e+06	9.64561e+06	8.9208e+06	5.10039e+06	2.73043e+06	1.40619e+06	707905
Angola	AGO	2005	Africa	Middle Africa				11		48.6	4.66881e+10	7071959	19552542	9.55675e+06	9.9958e+06	9.23077e+06	5.28646e+06	2.83821e+06	1.47089e+06	726218
Angola	AGO	2006	Africa	Middle Africa				0		48.3	5.55537e+10	7485335	20262399	9.90495e+06	1.03575e+07	9.58353e+06	5.45713e+06	2.9435e+06	1.53334e+06	744908
Angola	AGO	2007	Africa	Middle Africa				26		47.9	6.84363e+10	7920747	20997687	1.02659e+07	1.07318e+07	9.94024e+06	5.63529e+06	3.05739e+06	1.60159e+06	763180
Angola	AGO	2008	Africa	Middle Africa				4		47.7	7.78923e+10	8379335	21759420	1.06403e+07	1.11192e+07	1.03033e+07	5.82103e+06	3.17873e+06	1.67293e+06	783394
Angola	AGO	2009	Africa	Middle Africa				25	2	47.6	7.97717e+10	8861746	22549547	1.10291e+07	1.15204e+07	1.06749e+07	6.01579e+06	3.30636e+06	1.74356e+06	808980
Angola	AGO	2010	Africa	Middle Africa				7	4		8.25261e+10	9370320	23369131	1.14331e+07	1.1936e+07	1.10551e+07	6.22113e+06	3.43952e+06	1.8115e+06	841913
Angola	AGO	2011	Africa	Middle Africa	1055			1			8.57227e+10	9905393	24218565	1.18525e+07	1.23661e+07	1.14705e+07	6.42293e+06	3.57144e+06	1.8715e+06	882180
Angola	AGO	2012	Africa	Middle Africa	1217						9.0161e+10	10464844	25096150	1.22864e+07	1.28098e+07	1.18847e+07	6.63979e+06	3.71084e+06	1.93106e+06	929722
Angola	AGO	2013	Africa	Middle Africa				2			9.63305e+10	11046695	25998340	1.27328e+07	1.32656e+07	1.22981e+07	6.86962e+06	3.85635e+06	1.99202e+06	982295
Angola	AGO	2014	Africa	Middle Africa				0			1.00862e+11	11649562	26920466	1.31891e+07	1.37314e+07	1.27094e+07	7.11038e+06	4.00673e+06	2.05746e+06	1.0365e+06
Angola	AGO	2015	Africa	Middle Africa				1			1.03887e+11	12272024	27859305	1.36536e+07	1.42057e+07	1.31162e+07	7.36182e+06	4.16136e+06	2.12942e+06	1.09046e+06
Angola	AGO	2016	Africa	Middle Africa				14	0		1.03042e+11	12913906	28852923
Anguilla	AIA	1950	Latin America	Caribbean									5118
Anguilla	AIA	1951	Latin America	Caribbean									5296
Anguilla	AIA	1952	Latin America	Caribbean									5446
Anguilla	AIA	1953	Latin America	Caribbean									5552
Anguilla	AIA	1954	Latin America	Caribbean									5640
Anguilla	AIA	1955	Latin America	Caribbean									5700
Anguilla	AIA	1956	Latin America	Caribbean									5736
Anguilla	AIA	1957	Latin America	Caribbean									5779
Anguilla	AIA	1958	Latin America	Caribbean									5807
Anguilla	AIA	1959	Latin America	Caribbean									5832
Anguilla	AIA	1960	Latin America	Caribbean									5864
Anguilla	AIA	1961	Latin America	Caribbean									5899
Anguilla	AIA	1962	Latin America	Caribbean									5946
Anguilla	AIA	1963	Latin America	Caribbean									5995
Anguilla	AIA	1964	Latin America	Caribbean									6060
Anguilla	AIA	1965	Latin America	Caribbean									6120
Anguilla	AIA	1966	Latin America	Caribbean									6167
Anguilla	AIA	1967	Latin America	Caribbean									6232
Anguilla	AIA	1968	Latin America	Caribbean									6283
Anguilla	AIA	1969	Latin America	Caribbean									6346
Anguilla	AIA	1970	Latin America	Caribbean									6403
Anguilla	AIA	1971	Latin America	Caribbean									6451
Anguilla	AIA	1972	Latin America	Caribbean									6501
Anguilla	AIA	1973	Latin America	Caribbean		0	8						6556
Anguilla	AIA	1974	Latin America	Caribbean									6596
Anguilla	AIA	1975	Latin America	Caribbean		0	8						6629
Anguilla	AIA	1976	Latin America	Caribbean		0	8						6660
Anguilla	AIA	1977	Latin America	Caribbean									6687
Anguilla	AIA	1978	Latin America	Caribbean									6709
Anguilla	AIA	1979	Latin America	Caribbean									6713
Anguilla	AIA	1980	Latin America	Caribbean									6702
Anguilla	AIA	1981	Latin America	Caribbean									6650
Anguilla	AIA	1982	Latin America	Caribbean									6588
Anguilla	AIA	1983	Latin America	Caribbean		0	9						6539
Anguilla	AIA	1984	Latin America	Caribbean		1	9						6552
Anguilla	AIA	1985	Latin America	Caribbean		0	9						6662
Anguilla	AIA	1986	Latin America	Caribbean		0	9						6875
Anguilla	AIA	1987	Latin America	Caribbean		0	9						7195
Anguilla	AIA	1988	Latin America	Caribbean		0	9						7574
Anguilla	AIA	1989	Latin America	Caribbean		0	9						7965
Anguilla	AIA	1990	Latin America	Caribbean	0	0	9						8334
Anguilla	AIA	1991	Latin America	Caribbean	1	1	9						8666
Anguilla	AIA	1992	Latin America	Caribbean	0	0	9						8981
Anguilla	AIA	1993	Latin America	Caribbean	1	1	9						9266
Anguilla	AIA	1994	Latin America	Caribbean	0	0	9						9537
Anguilla	AIA	1995	Latin America	Caribbean	1	0	9						9802
Anguilla	AIA	1996	Latin America	Caribbean	0								10058
Anguilla	AIA	1997	Latin America	Caribbean	1								10303
Anguilla	AIA	1998	Latin America	Caribbean	0								10548
Anguilla	AIA	1999	Latin America	Caribbean	0								10793
Anguilla	AIA	2000	Latin America	Caribbean	1	1	10_1						11070
Anguilla	AIA	2001	Latin America	Caribbean	0								11372
Anguilla	AIA	2002	Latin America	Caribbean	2	3	10_1			35.9			11692
Anguilla	AIA	2003	Latin America	Caribbean	2	1	10_1			36.1			12021
Anguilla	AIA	2004	Latin America	Caribbean	1					36.2			12339
Anguilla	AIA	2005	Latin America	Caribbean	0					36.2			12638
Anguilla	AIA	2006	Latin America	Caribbean	5	4	10_2			36.3			12903
Anguilla	AIA	2007	Latin America	Caribbean	4					36.4			13150
Anguilla	AIA	2008	Latin America	Caribbean	1	1	10_2			36.5			13360
Anguilla	AIA	2009	Latin America	Caribbean	1	1	10_2			36.6			13565
Anguilla	AIA	2010	Latin America	Caribbean	0								13769
Anguilla	AIA	2011	Latin America	Caribbean	0								13951
Anguilla	AIA	2012	Latin America	Caribbean	5	1	10_2						14129
Anguilla	AIA	2013	Latin America	Caribbean	1	1	10_2						14299
Anguilla	AIA	2014	Latin America	Caribbean	4								14459
Anguilla	AIA	2015	Latin America	Caribbean									14611
Anguilla	AIA	2016	Latin America	Caribbean									14746
Antigua & Barbuda	ATG	1950	Latin America	Caribbean									46303	22849.3	23453.7	18187.9	12806.2	8171.55	4612.25	2525.12
Antigua & Barbuda	ATG	1951	Latin America	Caribbean									48365	24092	24273	19095.3	13337.3	8505.67	4815.85	2610.93
Antigua & Barbuda	ATG	1952	Latin America	Caribbean									49999	25013.3	24985.7	19874.4	13745.8	8768.89	4957.95	2651.98
Antigua & Barbuda	ATG	1953	Latin America	Caribbean									51262	25640	25622	20411.7	14087.7	9005.33	5079.15	2678.07
Antigua & Barbuda	ATG	1954	Latin America	Caribbean									52208	26004.3	26203.7	20728.4	14347.8	9220.89	5208.95	2701.98
Antigua & Barbuda	ATG	1955	Latin America	Caribbean									52897	26153.7	26743.3	20913.4	14501.1	9410.11	5343.59	2728.82
Antigua & Barbuda	ATG	1956	Latin America	Caribbean									53420	26147.6	27272.4	21674.1	14114.6	9291.76	5482.36	2857.16
Antigua & Barbuda	ATG	1957	Latin America	Caribbean									53838	26055.6	27782.4	22277.4	13791.9	9120.42	5650.21	2998.09
Antigua & Barbuda	ATG	1958	Latin America	Caribbean									54241	25956.8	28284.2	22821.7	13573.2	8886.6	5819.33	3140.15
Antigua & Barbuda	ATG	1959	Latin America	Caribbean									54722	25939.8	28782.2	23392.7	13510.2	8567.57	5966.33	3285.15
Antigua & Barbuda	ATG	1960	Latin America	Caribbean								21945	55339	26065.1	29273.9	24027.1	13630.4	8167.74	6075.83	3437.92
Antigua & Barbuda	ATG	1961	Latin America	Caribbean		1	7					21919	56144	26372.4	29771.6	24308.4	14047.4	8135.6	6148.39	3504.18
Antigua & Barbuda	ATG	1962	Latin America	Caribbean		0	7					21959	57144	26879	30265	24724	14547	8090	6202	3581
Antigua & Barbuda	ATG	1963	Latin America	Caribbean		2	7					22045	58294	27518	30776	25234	15112.7	8048.64	6243.44	3655.21
Antigua & Barbuda	ATG	1964	Latin America	Caribbean		0	7					22149	59524	28203.6	31320.4	25734.6	15732.5	8050.45	6274.63	3731.81
Antigua & Barbuda	ATG	1965	Latin America	Caribbean								22252	60781	28890.6	31890.4	26189.6	16378.5	8119.46	6295.63	3797.81
Antigua & Barbuda	ATG	1966	Latin America	Caribbean		2	7					22349	62059	29554.3	32504.7	26552.2	17041.4	8283.15	6297.1	3885.05
Antigua & Barbuda	ATG	1967	Latin America	Caribbean								22441	63360	30216.7	33143.3	26894.8	17701.5	8523.84	6280.9	3958.95
Antigua & Barbuda	ATG	1968	Latin America	Caribbean								22519	64655	30859.6	33795.4	27209.6	18350.2	8813.08	6257.05	4025.03
Antigua & Barbuda	ATG	1969	Latin America	Caribbean		0	8					22571	65910	31479.5	34430.5	27476.4	18974	9110.32	6237.19	4112.11
Antigua & Barbuda	ATG	1970	Latin America	Caribbean		0	8					22692	67098	32056.4	35041.6	27673.4	19563.8	9403.92	6236.95	4219.97
Antigua & Barbuda	ATG	1971	Latin America	Caribbean		0	8					23114	68188	32585.2	35602.8	27879.4	20030.5	9643.5	6243.73	4390.83
Antigua & Barbuda	ATG	1972	Latin America	Caribbean		1	8					23505	69176	33055.7	36120.3	27980.8	20471.5	9879.83	6273.91	4569.94
Antigua & Barbuda	ATG	1973	Latin America	Caribbean		5	8					23862	70066	33480	36586	27999	20878	10124	6313	4752
Antigua & Barbuda	ATG	1974	Latin America	Caribbean		1	8					24196	70878	33902.2	36975.8	27953.9	21271.3	10398.4	6333.23	4921.15
Antigua & Barbuda	ATG	1975	Latin America	Caribbean		5	8					24502	71609	34318.4	37290.6	27838.7	21666.9	10729.6	6310.82	5062.87
Antigua & Barbuda	ATG	1976	Latin America	Caribbean		1	8					24792	72285	34752.7	37532.3	27559.9	22066.5	11157.8	6291.91	5208.94
Antigua & Barbuda	ATG	1977	Latin America	Caribbean		1	8				3.22803e+08	25052	72875	35185	37690	27198	22473	11633	6239	5332
Antigua & Barbuda	ATG	1978	Latin America	Caribbean		0	8				3.36953e+08	25265	73324	35562.5	37761.5	26743.3	22849.9	12121	6177.43	5432.34
Antigua & Barbuda	ATG	1979	Latin America	Caribbean							3.64178e+08	25395	73528	35793.4	37734.6	26184.5	23122.7	12582.9	6135.96	5501.97
Antigua & Barbuda	ATG	1980	Latin America	Caribbean							3.93901e+08	25424	73442	35836.3	37605.7	25547	23254.6	12989.2	6131.09	5520.07
Antigua & Barbuda	ATG	1981	Latin America	Caribbean							4.08927e+08	25352	73066	35680.7	37385.3	24679.5	23259.5	13303.4	6217.78	5605.82
Antigua & Barbuda	ATG	1982	Latin America	Caribbean							4.08584e+08	25197	72448	35357.8	37090.2	23921.7	23061.6	13511.6	6313.5	5639.61
Antigua & Barbuda	ATG	1983	Latin America	Caribbean		0	9				4.305e+08	24973	71639	34912.3	36726.7	23231	22744.6	13630.3	6396.09	5637.07
Antigua & Barbuda	ATG	1984	Latin America	Caribbean							4.74261e+08	24711	70725	34403.5	36321.5	22537.3	22390.2	13686.9	6455.34	5655.26
Antigua & Barbuda	ATG	1985	Latin America	Caribbean		1	9				5.10512e+08	24438	69782	33891.4	35890.6	21844	22041.1	13706.7	6479.65	5710.49
Antigua & Barbuda	ATG	1986	Latin America	Caribbean		0	9				5.6919e+08	24153	68809	33367	35442	21273	21723	13445	6445	5923
Antigua & Barbuda	ATG	1987	Latin America	Caribbean		0	9				6.06906e+08	23870	67845	32846.2	34998.8	20711	21424.1	13154.8	6354.53	6200.61
Antigua & Barbuda	ATG	1988	Latin America	Caribbean		0	9				6.38546e+08	23647	67058	32431.2	34626.8	20371.6	21096.6	12857.1	6231.42	6501.38
Antigua & Barbuda	ATG	1989	Latin America	Caribbean		2	9				6.72084e+08	23549	66627	32203.9	34423.1	20411.4	20702.9	12609.4	6097.16	6806.15
Antigua & Barbuda	ATG	1990	Latin America	Caribbean	1	1	9				6.92325e+08	23628	66696	32249.7	34446.3	20851.1	20269.4	12496.7	5966.9	7111.89
Antigua & Barbuda	ATG	1991	Latin America	Caribbean	3	3	9				7.07396e+08	23870	67307	32600.6	34706.4	20817.8	20018.2	13173.6	6174.21	7123.21
Antigua & Barbuda	ATG	1992	Latin America	Caribbean	2	2	9		0		7.1559e+08	24008	68427	33233	35194	21056	19798	13968	6465	7140
Antigua & Barbuda	ATG	1993	Latin America	Caribbean	4	4	9				7.53374e+08	24275	69938	34046.5	35891.5	21453.8	19626	14865.9	6819.6	7172.65
Antigua & Barbuda	ATG	1994	Latin America	Caribbean	5	5	9				8.0367e+08	24624	71719	34934.2	36784.8	21886.6	19546.2	15797.3	7240.47	7248.4
Antigua & Barbuda	ATG	1995	Latin America	Caribbean	7	7	9				7.68634e+08	25002	73619	35782.5	37836.5	22286.1	19550.9	16703.2	7717.43	7361.34
Antigua & Barbuda	ATG	1996	Latin America	Caribbean	3						8.19401e+08	25403	75628	36559.6	39068.4	22540.4	19835.3	17804.2	8101.06	7347.05
Antigua & Barbuda	ATG	1997	Latin America	Caribbean	1						8.64232e+08	25826	77739	37289.4	40449.6	22956.6	19980.7	18920.8	8554.94	7325.95
Antigua & Barbuda	ATG	1998	Latin America	Caribbean							9.05121e+08	26235	79851	37992.6	41858.4	23514.4	19952.3	20019.2	9078.07	7287.05
Antigua & Barbuda	ATG	1999	Latin America	Caribbean							9.38682e+08	26587	81831	38684.6	43146.4	24121.9	19783.3	21048.6	9625.51	7251.69
Antigua & Barbuda	ATG	2000	Latin America	Caribbean	5	2	10_1				1.0015e+09	26853	83584	39388.7	44195.3	24671.1	19545.5	21982.6	10180.9	7203.91
Antigua & Barbuda	ATG	2001	Latin America	Caribbean	7	9	10_1				9.51882e+08	26997	85057	40102.4	44954.6	24946.6	19857.8	22359.8	10473.9	7418.96
Antigua & Barbuda	ATG	2002	Latin America	Caribbean	5	4	10_1				9.6163e+08	26828	86266	40812.5	45453.5	25063.7	20189	22668.8	10689.3	7655.18
Antigua & Barbuda	ATG	2003	Latin America	Caribbean	5	2	10_1				1.01988e+09	26594	87293	41504.9	45788.1	25117.3	20494.7	22900.6	10878.2	7902.14
Antigua & Barbuda	ATG	2004	Latin America	Caribbean	4	7	10_1				1.07839e+09	26333	88257	42161.5	46095.5	25215	20762.7	23056.5	11096.5	8126.33
Antigua & Barbuda	ATG	2005	Latin America	Caribbean	3						1.14754e+09	26079	89253	42781.1	46471.9	25387.7	21025.3	23179.4	11348.8	8311.86
Antigua & Barbuda	ATG	2006	Latin America	Caribbean	11	4	10_2				1.29361e+09	25832	90301	43342.4	46958.6	25386.3	21324	23247.2	12016.7	8326.81
Antigua & Barbuda	ATG	2007	Latin America	Caribbean	17					47.3	1.41339e+09	25589	91381	43875.4	47505.6	25371.3	21744	23211.2	12739.7	8314.82
Antigua & Barbuda	ATG	2008	Latin America	Caribbean	16						1.41296e+09	25345	92478	44377.4	48100.6	25341.6	22235.7	23072.8	13525.9	8301.95
Antigua & Barbuda	ATG	2009	Latin America	Caribbean	16	1	10_2				1.24189e+09	25097	93581	44874.4	48706.6	25283	22723.6	22861	14376.9	8336.45
Antigua & Barbuda	ATG	2010	Latin America	Caribbean	6						1.15247e+09	24838	94661	45371.5	49289.5	25179.8	23149.8	22587.3	15298.7	8445.32
Antigua & Barbuda	ATG	2011	Latin America	Caribbean							1.12851e+09	24568	95719	45874.8	49844.2	25071.4	23506.6	22238.1	16238.6	8664.28
Antigua & Barbuda	ATG	2012	Latin America	Caribbean	10						1.16808e+09	24325	96777	46391.7	50385.3	24944.5	23798.4	21845.7	17238	8950.43
Antigua & Barbuda	ATG	2013	Latin America	Caribbean							1.16687e+09	24107	97824	46910.7	50913.3	24804.2	24038.5	21447.6	18233.8	9299.9
Antigua & Barbuda	ATG	2014	Latin America	Caribbean							1.2264e+09	23918	98875	47425.3	51449.7	24667.7	24253.5	21095.4	19167.3	9691.1
Antigua & Barbuda	ATG	2015	Latin America	Caribbean							1.27619e+09	23755	99923	47938.1	51984.9	24542.9	24472.2	20819.5	19978.6	10109.8
Antigua & Barbuda	ATG	2016	Latin America	Caribbean							1.34437e+09	23618	100962
Argentina	ARG	1950	Latin America	South America									17150336	8.82695e+06	8.32338e+06	5.23543e+06	4.61584e+06	3.68859e+06	2.40327e+06	1.20721e+06
Argentina	ARG	1951	Latin America	South America									17507130	8.99409e+06	8.51304e+06	5.35627e+06	4.66403e+06	3.75013e+06	2.4746e+06	1.2621e+06
Argentina	ARG	1952	Latin America	South America									17866096	9.16331e+06	8.70279e+06	5.47791e+06	4.7078e+06	3.81437e+06	2.54861e+06	1.31741e+06
Argentina	ARG	1953	Latin America	South America									18224150	9.33291e+06	8.89124e+06	5.59873e+06	4.74734e+06	3.88062e+06	2.62413e+06	1.37334e+06
Argentina	ARG	1954	Latin America	South America									18579037	9.50163e+06	9.07741e+06	5.7155e+06	4.78427e+06	3.9487e+06	2.70013e+06	1.43043e+06
Argentina	ARG	1955	Latin America	South America									18929346	9.66854e+06	9.2608e+06	5.82569e+06	4.82e+06	4.01856e+06	2.77594e+06	1.48915e+06
Argentina	ARG	1956	Latin America	South America									19274528	9.83317e+06	9.44136e+06	5.94182e+06	4.84557e+06	4.08652e+06	2.84687e+06	1.55375e+06
Argentina	ARG	1957	Latin America	South America									19614847	9.99537e+06	9.61947e+06	6.05111e+06	4.8707e+06	4.15569e+06	2.91803e+06	1.61932e+06
Argentina	ARG	1958	Latin America	South America									19951323	1.01554e+07	9.79593e+06	6.15323e+06	4.89835e+06	4.22486e+06	2.98853e+06	1.68636e+06
Argentina	ARG	1959	Latin America	South America									20285531	1.03138e+07	9.97178e+06	6.24799e+06	4.93255e+06	4.29241e+06	3.05715e+06	1.75544e+06
Argentina	ARG	1960	Latin America	South America							1.15574e+11	15177907	20619075	1.0471e+07	1.01481e+07	6.33534e+06	4.97609e+06	4.35729e+06	3.1233e+06	1.82705e+06
Argentina	ARG	1961	Latin America	South America						36	1.21847e+11	15550745	20953077	1.06276e+07	1.03255e+07	6.42425e+06	5.03081e+06	4.41937e+06	3.18101e+06	1.89763e+06
Argentina	ARG	1962	Latin America	South America						35.9	1.20809e+11	15916161	21287682	1.07835e+07	1.05041e+07	6.50743e+06	5.09514e+06	4.47883e+06	3.23682e+06	1.96946e+06
Argentina	ARG	1963	Latin America	South America						35.8	1.14396e+11	16283191	21621840	1.09385e+07	1.06833e+07	6.58373e+06	5.16871e+06	4.53432e+06	3.29232e+06	2.04276e+06
Argentina	ARG	1964	Latin America	South America						35.8	1.25985e+11	16650738	21953929	1.1092e+07	1.08619e+07	6.65178e+06	5.25045e+06	4.58419e+06	3.34983e+06	2.11768e+06
Argentina	ARG	1965	Latin America	South America						35.7	1.39301e+11	17017602	22283390	1.12439e+07	1.10394e+07	6.71147e+06	5.33929e+06	4.62755e+06	3.41067e+06	2.19442e+06
Argentina	ARG	1966	Latin America	South America		1019	7			35.8	1.38382e+11	17383414	22608748	1.13933e+07	1.12155e+07	6.77713e+06	5.43515e+06	4.66101e+06	3.46366e+06	2.2718e+06
Argentina	ARG	1967	Latin America	South America		1332	7			35.8	1.42799e+11	17749066	22932203	1.15411e+07	1.13911e+07	6.83457e+06	5.53841e+06	4.68953e+06	3.52011e+06	2.34959e+06
Argentina	ARG	1968	Latin America	South America		1541	7			35.7	1.49685e+11	18120768	23261278	1.16917e+07	1.15696e+07	6.88933e+06	5.64755e+06	4.71537e+06	3.58072e+06	2.42831e+06
Argentina	ARG	1969	Latin America	South America		1689	8			35.8	1.64174e+11	18505677	23605987	1.18508e+07	1.17552e+07	6.94997e+06	5.76008e+06	4.7415e+06	3.64608e+06	2.50836e+06
Argentina	ARG	1970	Latin America	South America		1682	8		5	35.8	1.69174e+11	18909948	23973058	1.2022e+07	1.1951e+07	7.02273e+06	5.87393e+06	4.77008e+06	3.71622e+06	2.59009e+06
Argentina	ARG	1971	Latin America	South America					5	35.7	1.78746e+11	19327703	24366439	1.22083e+07	1.21582e+07	7.11569e+06	5.99843e+06	4.79965e+06	3.78001e+06	2.67265e+06
Argentina	ARG	1972	Latin America	South America					5	35.6	1.81657e+11	19762667	24782949	12407347	12375602	7221575	6124269	4832763	3848450	2755892
Argentina	ARG	1973	Latin America	South America					16	35.6	1.86765e+11	20210548	25213388	12612316	12601072	7338581	6247144	4870332	3918821	2838510
Argentina	ARG	1974	Latin America	South America					20	35.6	1.971e+11	20661009	25644506	1.28134e+07	1.28311e+07	7.46481e+06	6.36109e+06	4.91335e+06	3.98703e+06	2.91824e+06
Argentina	ARG	1975	Latin America	South America					23	36	1.97044e+11	21106169	26066975	13003766	13063209	7599741	6461487	4962240	4049876	2993631
Argentina	ARG	1976	Latin America	South America					122	36.3	1.93067e+11	21543399	26477152	1.31805e+07	1.32967e+07	7.76417e+06	6.5204e+06	5.01076e+06	4.10747e+06	3.07435e+06
Argentina	ARG	1977	Latin America	South America		2440	8		7	36.7	2.06455e+11	21974571	26878565	1.33467e+07	1.35319e+07	7.94753e+06	6.56364e+06	5.06064e+06	4.15815e+06	3.1486e+06
Argentina	ARG	1978	Latin America	South America		1549	8		13	37.1	1.97152e+11	22405664	27277741	1.35093e+07	1.37685e+07	8.14312e+06	6.59664e+06	5.11461e+06	4.2034e+06	3.21996e+06
Argentina	ARG	1979	Latin America	South America		998	9		11	37.5	2.17306e+11	22844170	27684534	1.36783e+07	1.40063e+07	8.33803e+06	6.62845e+06	5.17721e+06	4.24653e+06	3.29431e+06
Argentina	ARG	1980	Latin America	South America		981	9		0	38	2.26328e+11	23296127	28105888	1.38608e+07	1.42451e+07	8.52356e+06	6.66585e+06	5.2509e+06	4.28987e+06	3.37572e+06
Argentina	ARG	1981	Latin America	South America		1102	9		0	38.5	2.13451e+11	23780333	28543364	1.4059e+07	1.44843e+07	8.74109e+06	6.71604e+06	5.32573e+06	4.30815e+06	3.45236e+06
Argentina	ARG	1982	Latin America	South America		1216	9		1	38.9	2.0287e+11	24285074	28993987	1.42703e+07	1.47236e+07	8.91518e+06	6.78387e+06	5.42146e+06	4.33467e+06	3.5388e+06
Argentina	ARG	1983	Latin America	South America		1243	9		1	39.3	2.10731e+11	24799122	29454738	1.44911e+07	1.49637e+07	9.06395e+06	6.86412e+06	5.52979e+06	4.36545e+06	3.63143e+06
Argentina	ARG	1984	Latin America	South America		1413	9		1	39.7	2.15392e+11	25319368	29920904	1.47155e+07	1.52054e+07	9.21413e+06	6.94887e+06	5.63865e+06	4.3948e+06	3.72445e+06
Argentina	ARG	1985	Latin America	South America		1509	9		2	40.1	1.99051e+11	25842013	30388783	1.49394e+07	1.54494e+07	9.37663e+06	7.03522e+06	5.74141e+06	4.42061e+06	3.81492e+06
Argentina	ARG	1986	Latin America	South America		1731	9		2	40.5	2.14728e+11	26365972	30857244	1.51616e+07	1.56957e+07	9.49153e+06	7.14579e+06	5.8558e+06	4.44828e+06	3.91584e+06
Argentina	ARG	1987	Latin America	South America		1685	9		3	40.9	2.20976e+11	26891584	31326473	1.53829e+07	1.59435e+07	9.64353e+06	7.24758e+06	5.9582e+06	4.46894e+06	4.00822e+06
Argentina	ARG	1988	Latin America	South America		1769	9		1	41.4	2.15326e+11	27418228	31795517	1.56038e+07	1.61917e+07	9.805e+06	7.35297e+06	6.05314e+06	4.48972e+06	4.09468e+06
Argentina	ARG	1989	Latin America	South America		1896	9		26	41.8	1.99185e+11	27944438	32263561	1.58251e+07	1.64385e+07	9.93597e+06	7.48033e+06	6.14769e+06	4.52044e+06	4.17913e+06
Argentina	ARG	1990	Latin America	South America		1620	9		1	42.1	1.94407e+11	28469636	32729739	1.60472e+07	1.66825e+07	1.00196e+07	7.63784e+06	6.24408e+06	4.56537e+06	4.26282e+06
Argentina	ARG	1991	Latin America	South America		1407	9		1	42.3	2.19037e+11	28987585	33193918	1.62704e+07	1.69236e+07	1.0114e+07	7.79998e+06	6.32559e+06	4.60899e+06	4.34536e+06
Argentina	ARG	1992	Latin America	South America		1526	9	0	32	42.4	2.45192e+11	29462392	33655151	1.64936e+07	1.71616e+07	1.01572e+07	7.99357e+06	6.40914e+06	4.66806e+06	4.42713e+06
Argentina	ARG	1993	Latin America	South America		1501	9			42.7	2.59676e+11	29933012	34110917	16714908	17396009	10167290	8204820	6491868	4740006	4506933
Argentina	ARG	1994	Latin America	South America		1506	9		86	43.2	2.74831e+11	30397318	34558115	1.69319e+07	1.76262e+07	1.0175e+07	8.41136e+06	6.56901e+06	4.82037e+06	4.58233e+06
Argentina	ARG	1995	Latin America	South America		1441	9		0	43.7	2.67011e+11	30852828	34994814	1.7143e+07	1.78519e+07	1.01954e+07	8.60015e+06	6.63932e+06	4.90694e+06	4.65301e+06
Argentina	ARG	1996	Latin America	South America		1611	9		1	44.2	2.81768e+11	31298956	35419682	1.73471e+07	1.80726e+07	1.02246e+07	8.76939e+06	6.70212e+06	4.99407e+06	4.72945e+06
Argentina	ARG	1997	Latin America	South America		1704	10_1		3	44.7	3.04622e+11	31735996	35833969	1.75452e+07	1.82887e+07	1.02574e+07	8.92282e+06	6.76217e+06	5.08937e+06	4.8022e+06
Argentina	ARG	1998	Latin America	South America		1708	10_1			45.1	3.16351e+11	32167673	36241590	17739822	18501768	10294769	9062837	6821354	5190144	4872486
Argentina	ARG	1999	Latin America	South America		1931	10_1		0	45.5	3.05641e+11	32599189	36648068	1.79343e+07	1.87137e+07	1.0333e+07	9.1962e+06	6.88312e+06	5.29346e+06	4.94231e+06
Argentina	ARG	2000	Latin America	South America		2151	10_1			45.9	3.0323e+11	33033754	37057452	1.81313e+07	1.89261e+07	1.03705e+07	9.32654e+06	6.95016e+06	5.39703e+06	5.01326e+06
Argentina	ARG	2001	Latin America	South America		2601	10_1		0	46.1	2.89861e+11	33472924	37471509	1.83318e+07	1.91397e+07	1.03921e+07	9.46218e+06	7.02923e+06	5.49598e+06	5.092e+06
Argentina	ARG	2002	Latin America	South America		2862	10_1			46.2	2.58282e+11	33918185	37889370	1.85352e+07	1.93542e+07	1.04299e+07	9.58847e+06	7.10985e+06	5.5931e+06	5.16804e+06
Argentina	ARG	2003	Latin America	South America		2788	10_1		0	45.9	2.81106e+11	34367344	38309379	18740331	19569048	10474237	9702545	7199736	5688425	5244436
Argentina	ARG	2004	Latin America	South America		2244	10_1			45.5	3.06489e+11	34816710	38728696	1.89453e+07	1.97834e+07	1.05121e+07	9.79931e+06	7.3099e+06	5.7823e+06	5.32514e+06
Argentina	ARG	2005	Latin America	South America		2032	10_2		0	44.9	3.33618e+11	35263821	39145488	1.91489e+07	1.99966e+07	1.05375e+07	9.87527e+06	7.44572e+06	5.87438e+06	5.41259e+06
Argentina	ARG	2006	Latin America	South America		1962	10_2			44.2	3.60465e+11	35708228	39558890	1.93506e+07	2.02083e+07	1.05795e+07	9.92453e+06	7.59922e+06	5.95106e+06	5.50459e+06
Argentina	ARG	2007	Latin America	South America		1746	10_2			43.4	3.92935e+11	36151069	39970224	1.95511e+07	2.04191e+07	1.05998e+07	9.95692e+06	7.781e+06	6.02918e+06	5.60331e+06
Argentina	ARG	2008	Latin America	South America		1792	10_2			42.7	4.08877e+11	36595329	40382389	1.97522e+07	2.06302e+07	1.06102e+07	9.97791e+06	7.979e+06	6.10703e+06	5.70821e+06
Argentina	ARG	2009	Latin America	South America		1787	10_2		0	42.1	3.84677e+11	37043822	40799407	1.99559e+07	2.08435e+07	1.06294e+07	9.9961e+06	8.17417e+06	6.18202e+06	5.81767e+06
Argentina	ARG	2010	Latin America	South America		1823	10_2		0	41.5	4.23627e+11	37499723	41223889	2.01638e+07	2.10601e+07	1.06662e+07	1.00181e+07	8.35473e+06	6.25344e+06	5.93142e+06
Argentina	ARG	2011	Latin America	South America		1774	10_2		0	40.8	4.49062e+11	37963164	41656879	2.03764e+07	2.12805e+07	1.07057e+07	1.00557e+07	8.52704e+06	6.31553e+06	6.05293e+06
Argentina	ARG	2012	Latin America	South America		2098	10_2		0	40.2	4.44453e+11	38432218	42096739	2.05929e+07	2.15038e+07	1.07648e+07	1.00967e+07	8.6832e+06	6.37627e+06	6.17581e+06
Argentina	ARG	2013	Latin America	South America		2149	10_2		0	39.8	4.55143e+11	38903612	42539925	2.08114e+07	2.17285e+07	1.08336e+07	1.01406e+07	8.82676e+06	6.43845e+06	6.30057e+06
Argentina	ARG	2014	Latin America	South America	3227	2320	10_2		0	39.5	4.43707e+11	39372787	42981515	2.10295e+07	2.1952e+07	1.08949e+07	1.0186e+07	8.96587e+06	6.50652e+06	6.42826e+06
Argentina	ARG	2015	Latin America	South America	2837	2254	10_2		0	39.4	4.55825e+11	39836234	43417765	2.12452e+07	2.21726e+07	1.09395e+07	1.02312e+07	9.10438e+06	6.5833e+06	6.55937e+06
Argentina	ARG	2016	Latin America	South America	2605				0		4.47518e+11	40292719	4.38363e+07
Armenia	ARM	1950	Asia	Western Asia									1353510	642174	711336	450175	388263	197065	151648	166360
Armenia	ARM	1951	Asia	Western Asia									1381872	656444	725428	456429	412257	192992	155006	165187
Armenia	ARM	1952	Asia	Western Asia									1418276	674653	743623	456798	443362	192233	161272	164611
Armenia	ARM	1953	Asia	Western Asia									1461424	696186	765238	461135	474311	193822	168688	163467
Armenia	ARM	1954	Asia	Western Asia									1510171	720500	789671	475631	497963	198361	176312	161905
Armenia	ARM	1955	Asia	Western Asia									1563505	747117	816388	501828	510901	206614	183790	160372
Armenia	ARM	1956	Asia	Western Asia									1620593	775643	844950	534405	515492	219303	191406	159987
Armenia	ARM	1957	Asia	Western Asia									1680714	805740	874974	577156	509105	235972	199025	159456
Armenia	ARM	1958	Asia	Western Asia									1743303	837141	906162	626215	496235	255751	205910	159192
Armenia	ARM	1959	Asia	Western Asia									1807917	869632	938285	676367	483894	277134	210901	159621
Armenia	ARM	1960	Asia	Western Asia								960955	1874120	903002	971118	724437	476378	299023	213292	160989
Armenia	ARM	1961	Asia	Western Asia								1012429	1941491	937044	1.00445e+06	772401	472483	320675	212390	163542
Armenia	ARM	1962	Asia	Western Asia								1065431	2009526	971495	1.03803e+06	817113	473904	342165	209349	166995
Armenia	ARM	1963	Asia	Western Asia								1119584	2077575	1.00601e+06	1.07156e+06	857914	479114	364279	205126	171142
Armenia	ARM	1964	Asia	Western Asia								1174558	2144998	1.04024e+06	1.10476e+06	894477	485163	388489	201212	175657
Armenia	ARM	1965	Asia	Western Asia								1229978	2211316	1.07391e+06	1.1374e+06	926056	490674	415469	198722	180395
Armenia	ARM	1966	Asia	Western Asia								1285571	2276031	1.1068e+06	1.16924e+06	951109	496847	444951	197271	185854
Armenia	ARM	1967	Asia	Western Asia								1341277	2339124	1.13884e+06	1.20028e+06	969173	503432	477672	197325	191522
Armenia	ARM	1968	Asia	Western Asia								1397343	2401140	1.17024e+06	1.2309e+06	981004	513221	509757	199717	197440
Armenia	ARM	1969	Asia	Western Asia								1454160	2462925	1.20127e+06	1.26165e+06	988518	530352	534962	205501	203593
Armenia	ARM	1970	Asia	Western Asia								1511605	2525065	1.23216e+06	1.29291e+06	993303	557130	549464	215271	209896
Armenia	ARM	1971	Asia	Western Asia								1569625	2587706	1.26293e+06	1.32477e+06	989173	596381	554959	230400	216794
Armenia	ARM	1972	Asia	Western Asia								1628590	2650484	1293462	1357022	986605	642835	548492	249309	223243
Armenia	ARM	1973	Asia	Western Asia								1688028	2712781	1.32351e+06	1.38927e+06	984150	693824	534977	270937	228893
Armenia	ARM	1974	Asia	Western Asia								1747461	2773747	1352769	1420978	979225	745562	521963	293796	233201
Armenia	ARM	1975	Asia	Western Asia								1801945	2832757	1.38102e+06	1.45174e+06	970804	795240	513993	316827	235893
Armenia	ARM	1976	Asia	Western Asia								1855659	2889579	1408109	1481470	965583	841976	505357	339708	236955
Armenia	ARM	1977	Asia	Western Asia								1908576	2944379	1.43413e+06	1.51025e+06	956130	886927	502464	362102	236756
Armenia	ARM	1978	Asia	Western Asia								1960876	2997411	1.45938e+06	1.53803e+06	945784	927057	504173	384334	236064
Armenia	ARM	1979	Asia	Western Asia								2007500	3049105	1.48431e+06	1.56479e+06	939180	959854	506826	407302	235942
Armenia	ARM	1980	Asia	Western Asia								2047386	3099751	1.50921e+06	1.59055e+06	938300	984887	507979	431302	237284
Armenia	ARM	1981	Asia	Western Asia		1368	9					2085894	3148092	1.53351e+06	1.61458e+06	942285	998887	511056	455755	240108
Armenia	ARM	1982	Asia	Western Asia		1322	9					2122747	3193686	1.55687e+06	1.63682e+06	951895	1.00441e+06	512161	481630	243594
Armenia	ARM	1983	Asia	Western Asia								2159333	3238594	1.57997e+06	1.65863e+06	965749	1.00305e+06	515467	505567	248757
Armenia	ARM	1984	Asia	Western Asia								2197505	3285595	1.60371e+06	1.68188e+06	981241	997586	526966	522709	257093
Armenia	ARM	1985	Asia	Western Asia		1390	9					2238079	3335935	1.62837e+06	1.70757e+06	996934	989893	549447	530257	269404
Armenia	ARM	1986	Asia	Western Asia		1300	9					2282853	3392256	1655207	1737049	1015148	981865	582685	528539	284019
Armenia	ARM	1987	Asia	Western Asia		1492	9					2330095	3451942	1.68301e+06	1.76893e+06	1.03456e+06	970190	626524	517924	302744
Armenia	ARM	1988	Asia	Western Asia		17245	9			34.2		2372859	3504651	1.7065e+06	1.79815e+06	1.0523e+06	952800	675421	500965	323164
Armenia	ARM	1989	Asia	Western Asia		2239	9			34.3		2393836	3536469	1.71865e+06	1.81782e+06	1.06344e+06	928258	720668	482615	341487
Armenia	ARM	1990	Asia	Western Asia	178	2175	9			34.7	6.35786e+09	2385466	3538165	1.71482e+06	1.82335e+06	1.063e+06	897301	756174	466357	355329
Armenia	ARM	1991	Asia	Western Asia	186	2165	9		0	35.3	5.61399e+09	2353776	3505251	1.69267e+06	1.81258e+06	1.05252e+06	853982	776686	451808	370251
Armenia	ARM	1992	Asia	Western Asia	305	3487	9	85	2	36	3.26734e+09	2302482	3442810	1.65493e+06	1.78788e+06	1.03057e+06	807177	786224	439317	379528
Armenia	ARM	1993	Asia	Western Asia	268	2633	9	37		36.6	2.97982e+09	2240025	3363098	1.60829e+06	1.75481e+06	1.00091e+06	761437	786461	428650	385639
Armenia	ARM	1994	Asia	Western Asia	157	2730	9	30	15	37.2	3.14073e+09	2178117	3283660	1562321	1721339	969637	721962	780610	418577	392874
Armenia	ARM	1995	Asia	Western Asia	116	1870	9	8	2	37.8	3.35744e+09	2125280	3217342	1.52401e+06	1.69333e+06	941310	692067	771097	408719	404150
Armenia	ARM	1996	Asia	Western Asia	114	1667	9		2	38.4	3.55436e+09	2084084	3168215	1.49557e+06	1.67264e+06	909739	682937	762045	398490	415005
Armenia	ARM	1997	Asia	Western Asia	100	1531	9			38.7	3.67241e+09	2052297	3133086	1.47529e+06	1.65779e+06	880251	683199	750136	389496	430005
Armenia	ARM	1998	Asia	Western Asia	93	1420	9		0	39	3.94049e+09	2027670	3108684	1461447	1647237	851706	691333	735243	384064	446338
Armenia	ARM	1999	Asia	Western Asia	90	1212	9		8	39.2	4.07053e+09	2006224	3089017	1.4508e+06	1.63821e+06	822553	704520	717085	385689	459170
Armenia	ARM	2000	Asia	Western Asia	91	1190	9		0	39	4.31069e+09	1984980	3069588	1.44092e+06	1.62867e+06	792298	720278	695623	396006	465383
Armenia	ARM	2001	Asia	Western Asia	88	1168	9		1	38.7	4.72265e+09	1964164	3050655	1.43198e+06	1.61868e+06	756787	736339	676697	416328	464505
Armenia	ARM	2002	Asia	Western Asia	69	1141	9			38.3	5.34539e+09	1950280	3033897	1.42481e+06	1.60909e+06	724341	752230	655858	443934	457533
Armenia	ARM	2003	Asia	Western Asia	76	1099	9			38.1	6.09592e+09	1938940	3017806	1.41825e+06	1.59955e+06	694420	766763	634173	475542	446908
Armenia	ARM	2004	Asia	Western Asia	83					37.9	6.73403e+09	1926903	3000612	1.4109e+06	1.58971e+06	666333	778498	613245	506100	436435
Armenia	ARM	2005	Asia	Western Asia	58			1		37.4	7.66776e+09	1913491	2981259	1.40187e+06	1.57939e+06	639826	786480	594218	532129	428606
Armenia	ARM	2006	Asia	Western Asia	79	58	10_2	2		36.9	8.67975e+09	1897878	2958500	1390331	1568169	619240	788575	576050	551387	423248
Armenia	ARM	2007	Asia	Western Asia	77				0	36.5	9.87314e+09	1880588	2933056	1.37675e+06	1.55631e+06	598851	787256	560266	566225	420457
Armenia	ARM	2008	Asia	Western Asia	97	56	10_2			36.1	1.05544e+10	1861174	2908220	1.36315e+06	1.54507e+06	580550	782826	547883	576713	420248
Armenia	ARM	2009	Asia	Western Asia	97	55	10_2		1	35.8	9.06094e+09	1842599	2888584	1.35236e+06	1.53623e+06	567080	775606	540066	583758	422074
Armenia	ARM	2010	Asia	Western Asia	56	43	10_2			35.6	9.26028e+09	1829394	2877311	1.34635e+06	1.53096e+06	559948	766017	537375	588475	425495
Armenia	ARM	2011	Asia	Western Asia	71	39	10_2			35.5	9.69552e+09	1822284	2875581	1.34583e+06	1.52975e+06	558599	756013	540784	591570	428614
Armenia	ARM	2012	Asia	Western Asia	65	54	10_2	9		35.7	1.03936e+10	1820251	2881922	1.34991e+06	1.53201e+06	560786	743738	550248	593522	433629
Armenia	ARM	2013	Asia	Western Asia	63	34	10_2	1	0	35.9	1.07366e+10	1822187	2893509	1.35693e+06	1.53658e+06	566025	728870	564430	593498	440685
Armenia	ARM	2014	Asia	Western Asia	72	34	10_2			36.1	1.11231e+10	1825455	2906220	1.36449e+06	1.54173e+06	572593	711400	581496	590593	450138
Armenia	ARM	2015	Asia	Western Asia	75	38	10_2	16	0	36.3	1.1479e+10	1828140	2916950	1.37076e+06	1.54619e+06	578854	691599	600003	584444	462050
Armenia	ARM	2016	Asia	Western Asia	87	34	10_2	4	3	36.4	1.1502e+10	1829706	2.9213e+06
Aruba	ABW	1950	Latin America	Caribbean									38068	18405.3	19662.7	16380.9	9804.32	7687.96	3071.61	1123.2
Aruba	ABW	1951	Latin America	Caribbean									38267	18509.4	19757.6	16543.4	9765.8	7561.88	3252.96	1142.99
Aruba	ABW	1952	Latin America	Caribbean									38964	18866.3	20097.7	16955.3	9852.4	7487.23	3491.09	1178.03
Aruba	ABW	1953	Latin America	Caribbean									40148	19465.1	20682.9	17566.1	10077.4	7481.66	3791.86	1230.96
Aruba	ABW	1954	Latin America	Caribbean									41760	20281.4	21478.6	18351.4	10428.8	7545.89	4129.95	1303.99
Aruba	ABW	1955	Latin America	Caribbean									43724	21267.9	22456.1	19272.9	10889.6	7674.32	4494.15	1393.04
Aruba	ABW	1956	Latin America	Caribbean									45933	22394.6	23538.4	20397.6	11303.2	7824.1	4868.05	1540.01
Aruba	ABW	1957	Latin America	Caribbean									48241	23560.3	24680.7	21460.3	11807.4	8012.2	5255.11	1706.03
Aruba	ABW	1958	Latin America	Caribbean									50497	24704	25793	22416.1	12352.4	8215.71	5620.83	1891.95
Aruba	ABW	1959	Latin America	Caribbean									52531	25731.3	26799.7	23211.4	12890.8	8396.9	5945.94	2085.98
Aruba	ABW	1960	Latin America	Caribbean								27526	54211	26575	27636	23771.9	13388.6	8537.28	6225.18	2288.05
Aruba	ABW	1961	Latin America	Caribbean								28141	55438	27184.6	28253.4	24040.5	13859.8	8669.38	6422.24	2446.08
Aruba	ABW	1962	Latin America	Caribbean								28532	56225	27568.1	28656.9	24132.4	14182.2	8766.15	6546.46	2597.82
Aruba	ABW	1963	Latin America	Caribbean								28761	56695	27787.4	28907.6	24087.5	14419.2	8844.62	6611.76	2731.91
Aruba	ABW	1964	Latin America	Caribbean								28924	57032	27939	29093	23928.8	14636.6	8941.29	6639.18	2886.07
Aruba	ABW	1965	Latin America	Caribbean								29082	57360	28093	29267	23683.8	14889.7	9068.29	6645.18	3073.07
Aruba	ABW	1966	Latin America	Caribbean								29253	57715	28259.5	29455.5	23490.7	15156.9	9192.28	6613.79	3261.34
Aruba	ABW	1967	Latin America	Caribbean								29416	58055	28426.2	29628.8	23171.4	15479.5	9349.11	6573.66	3481.3
Aruba	ABW	1968	Latin America	Caribbean								29575	58386	28583.9	29802.1	22782.1	15822.1	9539.93	6532.54	3709.27
Aruba	ABW	1969	Latin America	Caribbean								29738	58726	28736.8	29989.2	22392.5	16145.1	9744.15	6501.52	3942.75
Aruba	ABW	1970	Latin America	Caribbean								29900	59063	28883.4	30179.6	22036.2	16432.3	9959.24	6488.58	4146.77
Aruba	ABW	1971	Latin America	Caribbean								30082	59440	29038.7	30401.3	21448.9	16836.5	10277.8	6469.88	4406.93
Aruba	ABW	1972	Latin America	Caribbean								30275	59840	29204.1	30635.9	20953.3	17145.6	10638.9	6461.46	4640.66
Aruba	ABW	1973	Latin America	Caribbean								30470	60243	29355.5	30887.5	20477.5	17389.9	11040.9	6467.42	4867.28
Aruba	ABW	1974	Latin America	Caribbean								30605	60528	29463.6	31064.4	19892.5	17581.3	11462.1	6505.06	5087.04
Aruba	ABW	1975	Latin America	Caribbean								30661	60657	29507.6	31149.4	19153.9	17728.2	11889.5	6580.25	5305.17
Aruba	ABW	1976	Latin America	Caribbean								30615	60586	29475	31111	18708	17796	12004	6668	5410
Aruba	ABW	1977	Latin America	Caribbean								30495	60366	29377	30989	18055	17886	12104	6793	5528
Aruba	ABW	1978	Latin America	Caribbean								30353	60103	29269.6	30833.4	17269.4	17993.3	12233.1	6960.07	5647.05
Aruba	ABW	1979	Latin America	Caribbean								30282	59980	29228.2	30751.8	16521.3	18119.6	12397.2	7164.56	5777.39
Aruba	ABW	1980	Latin America	Caribbean								30332	60096	29290.4	30805.6	15932.6	18264.7	12601.8	7380.93	5915.95
Aruba	ABW	1981	Latin America	Caribbean								30560	60567	29520.9	31046.1	15646.3	18513	12817.9	7593.44	5996.3
Aruba	ABW	1982	Latin America	Caribbean								30943	61345	29888.6	31456.4	15530.5	18758.3	13125.6	7836.3	6094.2
Aruba	ABW	1983	Latin America	Caribbean								31365	62201	30287.2	31913.8	15550.5	18899	13486	8085.07	6180.4
Aruba	ABW	1984	Latin America	Caribbean								31676	62836	30610.5	32225.5	15575.7	18853.3	13853.7	8315.79	6237.5
Aruba	ABW	1985	Latin America	Caribbean								31762	63026	30723.3	32302.7	15460.7	18573.7	14210.3	8506.16	6275.1
Aruba	ABW	1986	Latin America	Caribbean								31560	62644	30588.3	32055.7	15575.6	17677.7	14433.8	8682.92	6273.95
Aruba	ABW	1987	Latin America	Caribbean		0	9					31142	61833	30260.7	31572.3	15447.1	16637.5	14679.1	8829.57	6239.74
Aruba	ABW	1988	Latin America	Caribbean								30753	61079	29976.6	31102.4	15183.6	15621	15032.4	9009.63	6232.36
Aruba	ABW	1989	Latin America	Caribbean								30720	61032	30038.3	30993.7	15041.6	14798.7	15583.8	9282.91	6324.95
Aruba	ABW	1990	Latin America	Caribbean	0	0	9					31273	62149	30657	31492	15258.9	14271.2	16363.3	9692.71	6562.84
Aruba	ABW	1991	Latin America	Caribbean								32507	64622	31928.3	32693.7	15566.6	14910.7	17284.8	10089.9	6769.95
Aruba	ABW	1992	Latin America	Caribbean								34116	68235	33751.7	34483.3	16242.2	15669.7	18487.8	10713.5	7121.73
Aruba	ABW	1993	Latin America	Caribbean								35953	72504	35872.9	36631.1	17177.2	16411.3	19872.1	11502.9	7540.48
Aruba	ABW	1994	Latin America	Caribbean								37719	76700	37913.7	38786.3	18097.2	16985.7	21266.8	12398.5	7951.73
Aruba	ABW	1995	Latin America	Caribbean	6	6	9					39172	80324	39616	40708	18812	17322	22551	13317	8322
Aruba	ABW	1996	Latin America	Caribbean								40232	83200	40903.8	42296.2	19603.1	17418.4	23416.2	14000.8	8761.4
Aruba	ABW	1997	Latin America	Caribbean								40970	85451	41836.7	43614.3	20153.4	17431.2	24075.3	14621.1	9170.06
Aruba	ABW	1998	Latin America	Caribbean								41488	87277	42519.1	44757.9	20502.9	17438.3	24551.2	15207.7	9576.83
Aruba	ABW	1999	Latin America	Caribbean	2	2	10_1					41945	89005	43148.4	45856.6	20780.6	17474.1	24920	15830.5	9999.76
Aruba	ABW	2000	Latin America	Caribbean								42444	90853	43838.6	47014.4	21058.5	17562.2	25252.7	16542.4	10437.2
Aruba	ABW	2001	Latin America	Caribbean	4	4	10_1					43048	92898	44646.8	48251.2	21293.1	17856.3	25529.5	17361.7	10857.4
Aruba	ABW	2002	Latin America	Caribbean	5	5	10_1					43670	94992	45486	49506	21488	18168	25771	18272	11293
Aruba	ABW	2003	Latin America	Caribbean	4	4	10_1					44246	97017	46310.6	50706.4	21611.3	18492.2	25931.2	19240.1	11742.1
Aruba	ABW	2004	Latin America	Caribbean	2	2	10_1					44669	98737	47023.6	51713.4	21603.7	18820.5	25918.3	20210	12184.5
Aruba	ABW	2005	Latin America	Caribbean	6	6	10_2					44889	100031	47575.9	52455.1	21482	19145.7	25671.7	21119.4	12612.2
Aruba	ABW	2006	Latin America	Caribbean	5	5	10_2					44881	100832	47936.9	52895.1	21404	19097.7	25054.7	22075.5	13200.2
Aruba	ABW	2007	Latin America	Caribbean	3	3	10_2					44686	101220	48136.5	53083.5	21336.7	18934.1	24276.1	22888.4	13784.7
Aruba	ABW	2008	Latin America	Caribbean	5	5	10_2					44375	101353	48247.8	53105.2	21287.4	18671.9	23459.9	23559.2	14374.6
Aruba	ABW	2009	Latin America	Caribbean	4	4	10_2					44052	101453	48341.5	53111.5	21253.3	18345.9	22739.8	24100.7	15013.3
Aruba	ABW	2010	Latin America	Caribbean	4	4	10_2				2.4677e+09	43778	101669	48467.5	53201.5	21222.3	18001.8	22173.8	24532.7	15738.3
Aruba	ABW	2011	Latin America	Caribbean	2	2	10_2					43575	102053	48648.7	53404.3	20954.4	18349.6	21584.6	24863.6	16300.8
Aruba	ABW	2012	Latin America	Caribbean	4	4	10_2					43456	102577	48874.8	53702.2	20624.5	18757.9	21111	25144.1	16939.5
Aruba	ABW	2013	Latin America	Caribbean	6	6	10_2					43398	103187	49126.2	54060.8	20238.2	19210.6	20713.9	25374.9	17649.4
Aruba	ABW	2014	Latin America	Caribbean	2	2	10_2					43365	103795	49377.1	54417.9	19853.1	19686.3	20322.4	25531.4	18401.7
Aruba	ABW	2015	Latin America	Caribbean		2	10_2					43331	104341	49598.3	54742.7	19515.6	20162.5	19886.4	25606.4	19170.2
Aruba	ABW	2016	Latin America	Caribbean								43296	104759
Australia	AUS	1950	Oceania	Australia and New Zealand		85	7						8177342	4.12046e+06	4.05688e+06	2.17521e+06	1.86359e+06	1.78424e+06	1.32994e+06	1.02436e+06
Australia	AUS	1951	Oceania	Australia and New Zealand		114	7						8412604	4.24676e+06	4.16585e+06	2.28422e+06	1.88421e+06	1.8353e+06	1.35241e+06	1.05645e+06
Australia	AUS	1952	Oceania	Australia and New Zealand		127	7						8620970	4.35723e+06	4.26374e+06	2.37794e+06	1.89659e+06	1.88637e+06	1.37491e+06	1.08516e+06
Australia	AUS	1953	Oceania	Australia and New Zealand		115	7						8816902	4.4596e+06	4.3573e+06	2.47211e+06	1.90179e+06	1.93505e+06	1.39782e+06	1.11013e+06
Australia	AUS	1954	Oceania	Australia and New Zealand		117	7						9011190	4.55966e+06	4.45153e+06	2.57086e+06	1.90448e+06	1.97998e+06	1.42349e+06	1.13238e+06
Australia	AUS	1955	Oceania	Australia and New Zealand		129	7						9210908	4.66128e+06	4.54962e+06	2.67164e+06	1.90968e+06	2.02167e+06	1.45439e+06	1.15353e+06
Australia	AUS	1956	Oceania	Australia and New Zealand		125	7						9419268	4.76631e+06	4.65296e+06	2.75817e+06	1.93392e+06	2.05694e+06	1.48981e+06	1.18044e+06
Australia	AUS	1957	Oceania	Australia and New Zealand		127	7						9635828	4874688	4761140	2854647	1960678	2086778	1528824	1204901
Australia	AUS	1958	Oceania	Australia and New Zealand		150	7						9856949	4.98469e+06	4.87226e+06	2.95105e+06	1.99378e+06	2.11316e+06	1.57065e+06	1.22831e+06
Australia	AUS	1959	Oceania	Australia and New Zealand		149	7						10076741	5.09341e+06	4.98333e+06	3.03688e+06	2.03783e+06	2.13778e+06	1.61274e+06	1.25151e+06
Australia	AUS	1960	Oceania	Australia and New Zealand		151	7				1.99233e+11	8378309	10289707	5.19814e+06	5.09157e+06	3.10652e+06	2.09478e+06	2.16108e+06	1.65282e+06	1.27451e+06
Australia	AUS	1961	Oceania	Australia and New Zealand		142	7				2.04185e+11	8589875	10493555	5.2978e+06	5.19576e+06	3.17574e+06	2.16411e+06	2.173e+06	1.68339e+06	1.29732e+06
Australia	AUS	1962	Oceania	Australia and New Zealand		165	7				2.06833e+11	8844641	10691689	5.39425e+06	5.29744e+06	3.22594e+06	2.2492e+06	2.18469e+06	1.71196e+06	1.3199e+06
Australia	AUS	1963	Oceania	Australia and New Zealand		148	7				2.19686e+11	9058607	10894270	5.49283e+06	5.40144e+06	3.26599e+06	2.34629e+06	2.19682e+06	1.74146e+06	1.34371e+06
Australia	AUS	1964	Oceania	Australia and New Zealand		168	7				2.35017e+11	9280894	11115211	5.60081e+06	5.5144e+06	3.30984e+06	2.44926e+06	2.20972e+06	1.77603e+06	1.37036e+06
Australia	AUS	1965	Oceania	Australia and New Zealand		163	7				2.49079e+11	9507272	11363313	5.72278e+06	5.64053e+06	3.36555e+06	2.55423e+06	2.22422e+06	1.81818e+06	1.40113e+06
Australia	AUS	1966	Oceania	Australia and New Zealand		154	7				2.55014e+11	9769946	11643451	5.86132e+06	5.78213e+06	3.43495e+06	2.68105e+06	2.24178e+06	1.85839e+06	1.42727e+06
Australia	AUS	1967	Oceania	Australia and New Zealand		163	7			28.5	2.71086e+11	9936764	11949357	6013203	5936154	3513984	2808282	2262661	1907200	1457230
Australia	AUS	1968	Oceania	Australia and New Zealand		191	8			28.4	2.849e+11	10156372	12265087	6170191	6094896	3599313	2930417	2285433	1960308	1489616
Australia	AUS	1969	Oceania	Australia and New Zealand		157	8			28.4	3.04968e+11	10413985	12568300	6.3207e+06	6.2476e+06	3.67953e+06	3.04594e+06	2.30865e+06	2.01163e+06	1.52255e+06
Australia	AUS	1970	Oceania	Australia and New Zealand		191	8		0	28.3	3.26841e+11	10664094	12842907	6.45639e+06	6.38651e+06	3.74303e+06	3.15596e+06	2.33194e+06	2.05736e+06	1.55462e+06
Australia	AUS	1971	Oceania	Australia and New Zealand		233	8		0	28.1	3.39928e+11	11074072	13084157	6.57492e+06	6.50924e+06	3.7766e+06	3.25579e+06	2.35123e+06	2.09605e+06	1.60449e+06
Australia	AUS	1972	Oceania	Australia and New Zealand		221	8		1	28	3.53228e+11	11290185	13296872	6.67877e+06	6.6181e+06	3.80083e+06	3.34793e+06	2.37018e+06	2.12556e+06	1.65237e+06
Australia	AUS	1973	Oceania	Australia and New Zealand		256	8			27.9	3.62461e+11	11474822	13486438	6.77043e+06	6.716e+06	3.81509e+06	3.42934e+06	2.39528e+06	2.14803e+06	1.6987e+06
Australia	AUS	1974	Oceania	Australia and New Zealand		245	8		0	27.8	3.77331e+11	11779960	13662048	6.85426e+06	6.80779e+06	3.8172e+06	3.49858e+06	2.43542e+06	2.167e+06	1.74385e+06
Australia	AUS	1975	Oceania	Australia and New Zealand		227	8			27.3	3.82426e+11	11937005	13831206	6.93388e+06	6.89732e+06	3.8062e+06	3.55699e+06	2.4949e+06	2.18491e+06	1.7882e+06
Australia	AUS	1976	Oceania	Australia and New Zealand		285	8			27.4	3.92323e+11	12068380	13994623	7.00946e+06	6.98516e+06	3.80967e+06	3.611e+06	2.55174e+06	2.19436e+06	1.82785e+06
Australia	AUS	1977	Oceania	Australia and New Zealand		272	8			27.6	4.06437e+11	12196605	14152065	7.08107e+06	7.07099e+06	3.78537e+06	3.66156e+06	2.63125e+06	2.206e+06	1.86789e+06
Australia	AUS	1978	Oceania	Australia and New Zealand		258	8		2	27.7	4.10082e+11	12330794	14309298	7.15249e+06	7.15681e+06	3.74792e+06	3.70788e+06	2.72609e+06	2.21817e+06	1.90924e+06
Australia	AUS	1979	Oceania	Australia and New Zealand		265	9		0	27.9	4.26663e+11	12456060	14473242	7.22837e+06	7.24488e+06	3.71757e+06	3.74964e+06	2.82483e+06	2.22794e+06	1.95326e+06
Australia	AUS	1980	Oceania	Australia and New Zealand		280	9		2	28	4.39609e+11	12599859	14649114	7.31213e+06	7.33699e+06	3.70463e+06	3.78785e+06	2.92128e+06	2.2342e+06	2.00116e+06
Australia	AUS	1981	Oceania	Australia and New Zealand		282	9		1	28.2	4.54283e+11	12792439	14838494	7.40492e+06	7.43358e+06	3.67508e+06	3.83198e+06	3.02868e+06	2.24395e+06	2.0588e+06
Australia	AUS	1982	Oceania	Australia and New Zealand		299	9		0	28.6	4.69402e+11	12998439	15041065	7.50623e+06	7.53484e+06	3.67588e+06	3.86783e+06	3.12946e+06	2.25017e+06	2.11772e+06
Australia	AUS	1983	Oceania	Australia and New Zealand		274	9			29.1	4.5898e+11	13152790	15257358	7.61553e+06	7.64183e+06	3.69462e+06	3.89986e+06	3.22715e+06	2.25676e+06	2.17898e+06
Australia	AUS	1984	Oceania	Australia and New Zealand		314	9			29.5	4.80007e+11	13293229	15487214	7.7316e+06	7.75562e+06	3.71076e+06	3.93443e+06	3.32899e+06	2.26926e+06	2.24377e+06
Australia	AUS	1985	Oceania	Australia and New Zealand		314	9			29.4	5.05203e+11	13466787	15729643	7.85308e+06	7.87656e+06	3.71506e+06	3.97372e+06	3.43823e+06	2.29073e+06	2.31191e+06
Australia	AUS	1986	Oceania	Australia and New Zealand		311	9		0	29.7	5.2569e+11	13679714	15986164	7.98063e+06	8.00554e+06	3.74132e+06	4.01954e+06	3.5417e+06	2.31201e+06	2.3716e+06
Australia	AUS	1987	Oceania	Australia and New Zealand		346	9			29.9	5.3886e+11	13889371	16254935	8.11356e+06	8.14138e+06	3.74769e+06	4.07269e+06	3.65536e+06	2.34309e+06	2.43611e+06
Australia	AUS	1988	Oceania	Australia and New Zealand		335	9		0	30.1	5.69473e+11	14118499	16527430	8.24754e+06	8.27989e+06	3.74422e+06	4.12429e+06	3.77194e+06	2.38494e+06	2.50204e+06
Australia	AUS	1989	Oceania	Australia and New Zealand		307	9		0	30.3	5.91498e+11	14359498	16792294	8.3769e+06	8.41539e+06	3.74762e+06	4.16136e+06	3.87987e+06	2.43961e+06	2.56384e+06
Australia	AUS	1990	Oceania	Australia and New Zealand	374	374	9			30.2	6.12582e+11	14573595	17041431	8.49767e+06	8.54376e+06	3.76428e+06	4.17748e+06	3.97234e+06	2.50876e+06	2.61857e+06
Australia	AUS	1991	Oceania	Australia and New Zealand	340	340	9		0	30.4	6.10208e+11	14760536	17271874	8.60811e+06	8.66376e+06	3.77952e+06	4.17906e+06	4.04635e+06	2.59375e+06	2.67319e+06
Australia	AUS	1992	Oceania	Australia and New Zealand	301	301	9		1	30.6	6.12909e+11	14969772	17485948	8.70954e+06	8.77641e+06	3.80891e+06	4.16108e+06	4.10416e+06	2.69167e+06	2.72014e+06
Australia	AUS	1993	Oceania	Australia and New Zealand	333	326	9			30.9	6.37665e+11	15149099	17687479	8.80494e+06	8.88254e+06	3.84564e+06	4.13112e+06	4.15027e+06	2.79747e+06	2.76298e+06
Australia	AUS	1994	Oceania	Australia and New Zealand	320	323	9		3	31.1	6.63035e+11	15342444	17882737	8898832	8983905	3877398	4102081	4.19151e+06	2905079	2806665
Australia	AUS	1995	Oceania	Australia and New Zealand	356	298	9		0	31.3	6.88425e+11	15561076	18076743	8.99467e+06	9.08207e+06	3.89873e+06	4.08207e+06	4.23084e+06	3.01124e+06	2.85387e+06
Australia	AUS	1996	Oceania	Australia and New Zealand	354	323	9		2	31.2	7.15126e+11	15799280	18271685	9.09409e+06	9.17759e+06	3.92361e+06	4.06107e+06	4.26462e+06	3.12116e+06	2.90123e+06
Australia	AUS	1997	Oceania	Australia and New Zealand	364	317	9		0	31.2	7.43491e+11	16017946	18467588	9.19665e+06	9.27093e+06	3.94013e+06	4.04955e+06	4.29511e+06	3.22952e+06	2.95328e+06
Australia	AUS	1998	Oceania	Australia and New Zealand	334	295	10_1		0	31.6	7.77519e+11	16227489	18665045	9.30142e+06	9.36363e+06	3.95146e+06	4.04467e+06	4.32287e+06	3.33555e+06	3.0105e+06
Australia	AUS	1999	Oceania	Australia and New Zealand	385	296	10_1			31.9	8.16535e+11	16455589	18864112	9.40662e+06	9.45749e+06	3.96355e+06	4.03794e+06	4.3498e+06	3.44082e+06	3.072e+06
Australia	AUS	2000	Oceania	Australia and New Zealand	362	306	10_1		0	32.2	8.48733e+11	16694712	19065837	9.51152e+06	9.55432e+06	3.97843e+06	4.0241e+06	4.37832e+06	3.54749e+06	3.1375e+06
Australia	AUS	2001	Oceania	Australia and New Zealand	347	308	10_1		0	32.1	8.6514e+11	16962691	19268533	9.61465e+06	9.65388e+06	3.97707e+06	4.04419e+06	4.40564e+06	3.64318e+06	3.19844e+06
Australia	AUS	2002	Oceania	Australia and New Zealand	366	287	10_1			31.9	8.99772e+11	17203032	19475191	9.71794e+06	9.75725e+06	3.97666e+06	4.05729e+06	4.43953e+06	3.74011e+06	3.2616e+06
Australia	AUS	2003	Oceania	Australia and New Zealand	341	257	10_1			31.8	9.26637e+11	17447271	19696972	9.82801e+06	9.86897e+06	3.9794e+06	4.07005e+06	4.47659e+06	3.83783e+06	3.3331e+06
Australia	AUS	2004	Oceania	Australia and New Zealand	302	162	10_1			31.9	9.63712e+11	17681720	19948429	9.95372e+06	9.99471e+06	3.98815e+06	4.09477e+06	4.50962e+06	3.93476e+06	3.42113e+06
Australia	AUS	2005	Oceania	Australia and New Zealand	259					32.1	9.94458e+11	17947424	20238903	1.01008e+07	1.01381e+07	4.00677e+06	4.13894e+06	4.5335e+06	4.02954e+06	3.53015e+06
Australia	AUS	2006	Oceania	Australia and New Zealand	281	258	10_2		0	32.4	1.02264e+12	18245199	20573606	1.02723e+07	1.03013e+07	4.02727e+06	4.26062e+06	4.5424e+06	4.10217e+06	3.64115e+06
Australia	AUS	2007	Oceania	Australia and New Zealand	255	219	10_2			32.7	1.06127e+12	18390354	20946664	1.04648e+07	1.04819e+07	4.06127e+06	4.39785e+06	4.54613e+06	4.17131e+06	3.7701e+06
Australia	AUS	2008	Oceania	Australia and New Zealand	261	251	10_2		0	33.1	1.10009e+12	18793855	21342493	1.06688e+07	1.06737e+07	4.10787e+06	4.536e+06	4.5526e+06	4.23571e+06	3.91032e+06
Australia	AUS	2009	Oceania	Australia and New Zealand	263	274	10_2		0	33.1	1.12124e+12	19216677	21739040	1.08709e+07	1.08682e+07	4.15895e+06	4.65759e+06	4.57506e+06	4.29514e+06	4.05231e+06
Australia	AUS	2010	Oceania	Australia and New Zealand	231	244	10_2		0	33	1.14426e+12	19549433	22120064	1.10614e+07	1.10586e+07	4.20635e+06	4.75174e+06	4.62168e+06	4.35011e+06	4.19018e+06
Australia	AUS	2011	Oceania	Australia and New Zealand	248	245	10_2			33	1.17231e+12	19854696	22479799	11236849	11242950	4.27454e+06	4813535	4669989	4400055	4321682
Australia	AUS	2012	Oceania	Australia and New Zealand	243	286	10_2			32.8	1.21793e+12	20244214	22821849	1.13998e+07	1.14221e+07	4.32624e+06	4.8588e+06	4.7398e+06	4.44686e+06	4.45015e+06
Australia	AUS	2013	Oceania	Australia and New Zealand	245	248	10_2		0	33.2	1.25008e+12	20635265	23150729	1.15541e+07	1.15966e+07	4.37102e+06	4.88713e+06	4.82243e+06	4.49178e+06	4.57836e+06
Australia	AUS	2014	Oceania	Australia and New Zealand	243	250	10_2		2	33.5	1.28206e+12	20986610	23474668	1.17065e+07	1.17682e+07	4.4214e+06	4.90194e+06	4.90546e+06	4.53622e+06	4.70964e+06
Australia	AUS	2015	Oceania	Australia and New Zealand	236	265	10_2		1		1.3122e+12	21328087	23799556	1.18616e+07	1.19379e+07	4.48271e+06	4.90721e+06	4.98275e+06	4.58081e+06	4.84608e+06
Australia	AUS	2016	Oceania	Australia and New Zealand	227				0		1.3493e+12	21681748	2.41193e+07
Austria	AUT	1950	Western Europe	Western Europe									6936439	3.21996e+06	3.71648e+06	1.57907e+06	1.46952e+06	1.38884e+06	1.42705e+06	1.07195e+06
Austria	AUT	1951	Western Europe	Western Europe									6931338	3.21837e+06	3.71297e+06	1.5704e+06	1.46446e+06	1.36127e+06	1.44549e+06	1.08971e+06
Austria	AUT	1952	Western Europe	Western Europe									6931196	3.21908e+06	3.71212e+06	1.56467e+06	1.4505e+06	1.34651e+06	1.46304e+06	1.10647e+06
Austria	AUT	1953	Western Europe	Western Europe									6935142	3.2217e+06	3.71344e+06	1.56045e+06	1.43244e+06	1.34021e+06	1.47897e+06	1.12308e+06
Austria	AUT	1954	Western Europe	Western Europe									6942619	3.22601e+06	3.71661e+06	1.55775e+06	1.41777e+06	1.33453e+06	1.49218e+06	1.14038e+06
Austria	AUT	1955	Western Europe	Western Europe		64	7						6953406	3.23193e+06	3.72148e+06	1.55639e+06	1.4113e+06	1.32483e+06	1.50189e+06	1.15901e+06
Austria	AUT	1956	Western Europe	Western Europe		105	7						6967625	3.23955e+06	3.72807e+06	1.55426e+06	1.41233e+06	1.31467e+06	1.50509e+06	1.18128e+06
Austria	AUT	1957	Western Europe	Western Europe		80	7						6985724	3249149	3736575	1554318	1419862	1301279	1506408	1203857
Austria	AUT	1958	Western Europe	Western Europe		65	7						7008424	3.26108e+06	3.74734e+06	1.55622e+06	1.43275e+06	1.28835e+06	1.50373e+06	1.22738e+06
Austria	AUT	1959	Western Europe	Western Europe		81	7						7036550	3.27579e+06	3.76076e+06	1.56146e+06	1.44803e+06	1.28156e+06	1.49321e+06	1.25229e+06
Austria	AUT	1960	Western Europe	Western Europe		85	7				9.18367e+10	4561167	7070766	3.29362e+06	3.77715e+06	1.57203e+06	1.46351e+06	1.28384e+06	1.47266e+06	1.27873e+06
Austria	AUT	1961	Western Europe	Western Europe		75	7				9.69226e+10	4592914	7111142	3.31461e+06	3.79653e+06	1.59719e+06	1.48029e+06	1.2941e+06	1.43506e+06	1.3045e+06
Austria	AUT	1962	Western Europe	Western Europe		70	7				9.94898e+10	4624644	7156833	3.33835e+06	3.81848e+06	1.62158e+06	1.49881e+06	1.31499e+06	1.38944e+06	1.33201e+06
Austria	AUT	1963	Western Europe	Western Europe		61	7				1.03607e+11	4658034	7205994	3.36396e+06	3.84203e+06	1.64767e+06	1.51665e+06	1.34064e+06	1.34106e+06	1.35998e+06
Austria	AUT	1964	Western Europe	Western Europe		71	7				1.09952e+11	4692726	7256091	3390187	3865904	1677360	1530936	1362257	1298792	1386746
Austria	AUT	1965	Western Europe	Western Europe		71	7				1.13779e+11	4726878	7305158	3.41606e+06	3.8891e+06	1.71019e+06	1.54022e+06	1.37481e+06	1.26842e+06	1.41152e+06
Austria	AUT	1966	Western Europe	Western Europe		79	7				1.20199e+11	4763809	7352240	3.4411e+06	3.91114e+06	1.74205e+06	1.54905e+06	1.38055e+06	1.24635e+06	1.43423e+06
Austria	AUT	1967	Western Europe	Western Europe		73	7				1.23815e+11	4803163	7397171	3.46524e+06	3.93193e+06	1.77525e+06	1.55295e+06	1.37795e+06	1.2372e+06	1.45382e+06
Austria	AUT	1968	Western Europe	Western Europe		67	7				1.29352e+11	4831802	7439579	3.48826e+06	3.95132e+06	1.80695e+06	1.55341e+06	1.37164e+06	1.23681e+06	1.47077e+06
Austria	AUT	1969	Western Europe	Western Europe		84	8				1.3747e+11	4852163	7479346	3.51004e+06	3.9693e+06	1.83223e+06	1.55317e+06	1.36946e+06	1.23845e+06	1.48603e+06
Austria	AUT	1970	Western Europe	Western Europe		112	8				1.4616e+11	4872871	7516239	3.53044e+06	3.9858e+06	1.84785e+06	1.55417e+06	1.3761e+06	1.23807e+06	1.50005e+06
Austria	AUT	1971	Western Europe	Western Europe		102	8				1.53636e+11	4897890	7550340	3.5495e+06	4.00084e+06	1.85245e+06	1.55944e+06	1.38943e+06	1.23295e+06	1.51607e+06
Austria	AUT	1972	Western Europe	Western Europe		93	8		4		1.63173e+11	4927193	7581117	3.56697e+06	4.01415e+06	1.84704e+06	1.56562e+06	1.41076e+06	1.22648e+06	1.53122e+06
Austria	AUT	1973	Western Europe	Western Europe		102	8		0		1.71153e+11	4955326	7607065	3.58207e+06	4.02499e+06	1.83194e+06	1.57377e+06	1.43758e+06	1.22119e+06	1.54259e+06
Austria	AUT	1974	Western Europe	Western Europe		116	8		0		1.779e+11	4964528	7626290	3593893	4032397	1809066	1585176	1465427	1221260	1545361
Austria	AUT	1975	Western Europe	Western Europe		124	8		4		1.77253e+11	4952131	7637689	3.60187e+06	4.03582e+06	1.77982e+06	1.60052e+06	1.49129e+06	1.22894e+06	1.53712e+06
Austria	AUT	1976	Western Europe	Western Europe		94	8		0		1.85369e+11	4944146	7640749	3.60576e+06	4.03499e+06	1.74044e+06	1.61803e+06	1.51329e+06	1.24202e+06	1.52697e+06
Austria	AUT	1977	Western Europe	Western Europe		98	8		1		1.94785e+11	4946802	7636576	3.60611e+06	4.03047e+06	1.69862e+06	1.63891e+06	1.53286e+06	1.26145e+06	1.50474e+06
Austria	AUT	1978	Western Europe	Western Europe		106	8		0		1.94375e+11	4943554	7627759	3.60424e+06	4.02352e+06	1.65422e+06	1.66309e+06	1.54955e+06	1.28344e+06	1.47745e+06
Austria	AUT	1979	Western Europe	Western Europe		96	8		0		2.04787e+11	4935890	7617884	3.60199e+06	4.0159e+06	1.60794e+06	1.69005e+06	1.56281e+06	1.30211e+06	1.45497e+06
Austria	AUT	1980	Western Europe	Western Europe		91	9		0		2.08333e+11	4936650	7609752	3.60077e+06	4.00898e+06	1.56161e+06	1.71885e+06	1.57219e+06	1.31413e+06	1.44298e+06
Austria	AUT	1981	Western Europe	Western Europe		95	9		3		2.08032e+11	4950315	7604513	3.6012e+06	4.00332e+06	1.51907e+06	1.74858e+06	1.57576e+06	1.31626e+06	1.44485e+06
Austria	AUT	1982	Western Europe	Western Europe		117	9		0		2.12216e+11	4956972	7602181	3.60328e+06	3.99891e+06	1.4791e+06	1.77952e+06	1.57552e+06	1.31245e+06	1.4556e+06
Austria	AUT	1983	Western Europe	Western Europe		129	9			23.7	2.18526e+11	4951992	7603102	3.60713e+06	3.99597e+06	1.44242e+06	1.80875e+06	1.57308e+06	1.30706e+06	1.47179e+06
Austria	AUT	1984	Western Europe	Western Europe		134	9		2	23.5	2.18638e+11	4954705	7607293	3.61272e+06	3.99457e+06	1.4093e+06	1.83218e+06	1.57099e+06	1.30681e+06	1.48801e+06
Austria	AUT	1985	Western Europe	Western Europe		107	9		3	23.3	2.24101e+11	4960058	7614868	3.62008e+06	3.99479e+06	1.37976e+06	1.84724e+06	1.57115e+06	1.31564e+06	1.50108e+06
Austria	AUT	1986	Western Europe	Western Europe		99	9		0	23.2	2.29258e+11	4966239	7625393	3.62892e+06	3.99647e+06	1.36019e+06	1.85538e+06	1.57029e+06	1.32577e+06	1.51376e+06
Austria	AUT	1987	Western Europe	Western Europe		97	9		0	23	2.3237e+11	4972413	7639352	3.63953e+06	3.99983e+06	1.33853e+06	1.85618e+06	1.57371e+06	1.3453e+06	1.52563e+06
Austria	AUT	1988	Western Europe	Western Europe		93	9		0	23.6	2.40028e+11	4982491	7658840	3.65309e+06	4.00575e+06	1.31912e+06	1.84932e+06	1.58243e+06	1.37155e+06	1.53641e+06
Austria	AUT	1989	Western Europe	Western Europe		87	9		3	24.2	2.49358e+11	5007960	7686572	3.6712e+06	4.01537e+06	1.30781e+06	1.83496e+06	1.59777e+06	1.40021e+06	1.54582e+06
Austria	AUT	1990	Western Europe	Western Europe	89	125	9		0	24.9	2.60195e+11	5049338	7723949	3.69467e+06	4.02928e+06	1.30769e+06	1.81351e+06	1.62044e+06	1.42847e+06	1.55384e+06
Austria	AUT	1991	Western Europe	Western Europe	103	99	9		0	25.5	2.6915e+11	5102718	7772701	3.7244e+06	4.0483e+06	1.31766e+06	1.80494e+06	1.64826e+06	1.43718e+06	1.56466e+06
Austria	AUT	1992	Western Europe	Western Europe	97	118	9		0	26.2	2.74784e+11	5159187	7830933	3.75934e+06	4.07159e+06	1.34105e+06	1.78775e+06	1.68623e+06	1.44472e+06	1.57118e+06
Austria	AUT	1993	Western Europe	Western Europe	80	106	9			26.8	2.76232e+11	5201907	7892086	3.79596e+06	4.09613e+06	1.37197e+06	1.76326e+06	1.73274e+06	1.45017e+06	1.57395e+06
Austria	AUT	1994	Western Europe	Western Europe	88	94	9		0	27.6	2.82867e+11	5221966	7947209	3.82946e+06	4.11775e+06	1.39933e+06	1.73472e+06	1.78561e+06	1.4528e+06	1.57475e+06
Austria	AUT	1995	Western Europe	Western Europe	78	84	9		6	28.2	2.90414e+11	5229967	7990121	3.8565e+06	4.13362e+06	1.41564e+06	1.70467e+06	1.84247e+06	1.45255e+06	1.57479e+06
Austria	AUT	1996	Western Europe	Western Europe	99	96	9		0	27.6	2.97238e+11	5237033	8017863	3.87557e+06	4.1423e+06	1.41873e+06	1.65953e+06	1.88869e+06	1.46472e+06	1.5862e+06
Austria	AUT	1997	Western Europe	Western Europe	66	69	9		0	27.2	3.0346e+11	5242971	8032876	3.88787e+06	4.145e+06	1.40852e+06	1.61667e+06	1.93469e+06	1.47424e+06	1.59876e+06
Austria	AUT	1998	Western Europe	Western Europe	77	91	9		0	27	3.14329e+11	5248727	8041050	3.8962e+06	4.14485e+06	1.38943e+06	1.5774e+06	1.97762e+06	1.4828e+06	1.6138e+06
Austria	AUT	1999	Western Europe	Western Europe	60	68	9			26.6	3.25507e+11	5258949	8051113	3.90471e+06	4.1464e+06	1.37066e+06	1.54248e+06	2.01297e+06	1.49252e+06	1.63249e+06
Austria	AUT	2000	Western Europe	Western Europe	82	75	9			26.5	3.36495e+11	5271610	8069276	3916404	4.15287e+06	1357830	1512592	2038080	1505115	1655659
Austria	AUT	2001	Western Europe	Western Europe	70	77	9			26.7	3.40759e+11	5291909	8097748	3.93228e+06	4.16546e+06	1.34449e+06	1.50358e+06	2.04788e+06	1.51528e+06	1.68652e+06
Austria	AUT	2002	Western Europe	Western Europe	65	69	10_1			26.9	3.46387e+11	5318413	8134412	3.95141e+06	4.18301e+06	1.33806e+06	1.50068e+06	2.0476e+06	1.52723e+06	1.72085e+06
Austria	AUT	2003	Western Europe	Western Europe	50	47	10_1			26.9	3.49648e+11	5344871	8175852	3.97239e+06	4.20346e+06	1.3353e+06	1.5031e+06	2.03822e+06	1.54242e+06	1.75681e+06
Austria	AUT	2004	Western Europe	Western Europe	59	61	10_1			26.9	3.59212e+11	5378625	8216805	3.9931e+06	4.22371e+06	1.32979e+06	1.51023e+06	2.02196e+06	1.56312e+06	1.79171e+06
Austria	AUT	2005	Western Europe	Western Europe	54	67	10_2			26.9	3.67273e+11	5415886	8253650	4.01206e+06	4.24159e+06	1.31825e+06	1.52092e+06	2.00051e+06	1.59031e+06	1.82366e+06
Austria	AUT	2006	Western Europe	Western Europe	61	67	10_2		0	27.4	3.79958e+11	5443164	8.28474e+06	4.02856e+06	4.25618e+06	1.30579e+06	1.53062e+06	1.97123e+06	1.62342e+06	1.85368e+06
Austria	AUT	2007	Western Europe	Western Europe	45	52	10_2		0	28	3.94121e+11	5461334	8.31178e+06	4.04341e+06	4.26837e+06	1.28792e+06	1.54441e+06	1.9361e+06	1.6627e+06	1.88067e+06
Austria	AUT	2008	Western Europe	Western Europe	58	48	10_2		0	28	3.99877e+11	5478956	8.33845e+06	4.05846e+06	4.27999e+06	1.26755e+06	1.55948e+06	1.89842e+06	1.70725e+06	1.90575e+06
Austria	AUT	2009	Western Europe	Western Europe	51	58	10_2		1	28.3	3.84823e+11	5493828	8370038	4.07632e+06	4.29372e+06	1.24983e+06	1.57172e+06	1.86243e+06	1.75546e+06	1.9306e+06
Austria	AUT	2010	Western Europe	Western Europe	58	45	10_2			28.1	3.91893e+11	5507469	8409949	4.09864e+06	4.3113e+06	1.23766e+06	1.57842e+06	1.83116e+06	1.80591e+06	1.95679e+06
Austria	AUT	2011	Western Europe	Western Europe	75	46	10_2		0	28	4.03347e+11	5526568	8459864	4.12633e+06	4.33354e+06	1.22867e+06	1.59131e+06	1.80242e+06	1.85357e+06	1.9839e+06
Austria	AUT	2012	Western Europe	Western Europe	79	36	10_2			27.8	4.06092e+11	5552329	8517548	4.15824e+06	4.35931e+06	1.22427e+06	1.59812e+06	1.77986e+06	1.90318e+06	2.01212e+06
Austria	AUT	2013	Western Europe	Western Europe	62	37	10_2		0	27.8	4.06195e+11	5586847	8577782	4.19165e+06	4.38613e+06	1.22385e+06	1.59848e+06	1.76295e+06	1.9503e+06	2.04219e+06
Austria	AUT	2014	Western Europe	Western Europe	45	38	10_2			27.7	4.09561e+11	5633672	8633220	4.2227e+06	4.41052e+06	1.22489e+06	1.59377e+06	1.75088e+06	1.98882e+06	2.07486e+06
Austria	AUT	2015	Western Europe	Western Europe	46	50	10_2			27.8	4.14033e+11	5701416	8678657	4.24865e+06	4.43001e+06	1.22542e+06	1.5849e+06	1.74346e+06	2.01464e+06	2.11023e+06
Austria	AUT	2016	Western Europe	Western Europe	57	43	10_2		0	27.9	4.2004e+11	5768997	8.69937e+06
Azerbaijan	AZE	1950	Asia	Western Asia									2927921	1.37196e+06	1.55596e+06	994742	872101	419358	341443	300278
Azerbaijan	AZE	1951	Asia	Western Asia									2987267	1.4019e+06	1.58537e+06	1.00627e+06	917720	416979	348460	297838
Azerbaijan	AZE	1952	Asia	Western Asia									3060011	1.43866e+06	1.62135e+06	1.01497e+06	970445	420299	359138	295161
Azerbaijan	AZE	1953	Asia	Western Asia									3142813	1480567	1662246	1032213	1020055	427873	370812	291860
Azerbaijan	AZE	1954	Asia	Western Asia									3233166	1.52636e+06	1.70681e+06	1.06395e+06	1.05743e+06	440289	382023	289469
Azerbaijan	AZE	1955	Asia	Western Asia									3329387	1.57518e+06	1.75421e+06	1.11181e+06	1.07807e+06	458210	392140	289154
Azerbaijan	AZE	1956	Asia	Western Asia									3430660	1.62662e+06	1.80404e+06	1.17813e+06	1.08051e+06	480477	399417	292124
Azerbaijan	AZE	1957	Asia	Western Asia									3537027	1.68071e+06	1.85632e+06	1.25651e+06	1.06785e+06	508884	406662	297127
Azerbaijan	AZE	1958	Asia	Western Asia									3649191	1.73779e+06	1.9114e+06	1.34515e+06	1.04497e+06	542547	412939	303578
Azerbaijan	AZE	1959	Asia	Western Asia									3768331	1.79847e+06	1.96986e+06	1.4405e+06	1.02026e+06	580150	416857	310563
Azerbaijan	AZE	1960	Asia	Western Asia								2051432	3895396	1863218	2032178	1539915	999623	620633	417701	317524
Azerbaijan	AZE	1961	Asia	Western Asia								2110437	4030320	1.93201e+06	2.09831e+06	1.64133e+06	984170	664105	414956	325763
Azerbaijan	AZE	1962	Asia	Western Asia								2171811	4171425	2.00397e+06	2.16745e+06	1.74771e+06	972599	708291	409174	333653
Azerbaijan	AZE	1963	Asia	Western Asia								2233683	4315128	2.0773e+06	2.23782e+06	1.85288e+06	965422	753419	402174	341231
Azerbaijan	AZE	1964	Asia	Western Asia								2293590	4456689	2.14959e+06	2.3071e+06	1.94858e+06	962306	800459	396696	348646
Azerbaijan	AZE	1965	Asia	Western Asia								2349763	4592610	2.21906e+06	2.37355e+06	2.02948e+06	963337	849354	394502	355937
Azerbaijan	AZE	1966	Asia	Western Asia								2401556	4721525	2.28502e+06	2.43651e+06	2.10856e+06	962575	894638	393072	362683
Azerbaijan	AZE	1967	Asia	Western Asia								2449254	4843870	2.34768e+06	2.49619e+06	2.1671e+06	967874	943687	395784	369429
Azerbaijan	AZE	1968	Asia	Western Asia								2493163	4960235	2.40731e+06	2.55292e+06	2.2093e+06	981184	990539	402981	376234
Azerbaijan	AZE	1969	Asia	Western Asia								2534088	5071930	2.46455e+06	2.60738e+06	2.24233e+06	1.00635e+06	1.02512e+06	415008	383120
Azerbaijan	AZE	1970	Asia	Western Asia								2590427	5180025	2.51991e+06	2.66012e+06	2.26967e+06	1.0466e+06	1.04131e+06	432228	390213
Azerbaijan	AZE	1971	Asia	Western Asia								2666681	5284532	2.57335e+06	2.71118e+06	2.28449e+06	1.10594e+06	1.04167e+06	454545	397889
Azerbaijan	AZE	1972	Asia	Western Asia								2742016	5385267	2.62477e+06	2.76049e+06	2.29631e+06	1.17864e+06	1.02386e+06	481124	405331
Azerbaijan	AZE	1973	Asia	Western Asia								2816715	5483084	2.67469e+06	2.80839e+06	2.30198e+06	1.26278e+06	995229	511188	411912
Azerbaijan	AZE	1974	Asia	Western Asia								2884271	5579077	2.72376e+06	2.85532e+06	2.29694e+06	1.35489e+06	966723	543854	416670
Azerbaijan	AZE	1975	Asia	Western Asia								2944707	5674137	2.77248e+06	2.90165e+06	2.28026e+06	1.45177e+06	944685	578320	419098
Azerbaijan	AZE	1976	Asia	Western Asia								3005274	5768724	2.82112e+06	2.9476e+06	2.2616e+06	1.55035e+06	925997	611123	419652
Azerbaijan	AZE	1977	Asia	Western Asia								3066067	5863134	2.86976e+06	2.99338e+06	2.23388e+06	1.65279e+06	913920	644075	418470
Azerbaijan	AZE	1978	Asia	Western Asia								3127436	5957929	2.91848e+06	3.03945e+06	2.20115e+06	1.75518e+06	907065	677769	416764
Azerbaijan	AZE	1979	Asia	Western Asia								3187547	6053645	2.96731e+06	3.08634e+06	2.17037e+06	1.85185e+06	902072	713396	415951
Azerbaijan	AZE	1980	Asia	Western Asia								3246175	6150738	3.0163e+06	3.13444e+06	2.14621e+06	1.939e+06	897225	751349	416948
Azerbaijan	AZE	1981	Asia	Western Asia		3337	9					3305703	6249320	3065467	3183853	2132318	2008654	893784	793950	420614
Azerbaijan	AZE	1982	Asia	Western Asia		3130	9					3366409	6349558	3.11493e+06	3.23462e+06	2.12719e+06	2.06473e+06	892404	840198	425036
Azerbaijan	AZE	1983	Asia	Western Asia								3428569	6452076	3.16503e+06	3.28705e+06	2.13119e+06	2.107e+06	898358	884321	431206
Azerbaijan	AZE	1984	Asia	Western Asia								3495127	6557585	3.21611e+06	3.34148e+06	2.14371e+06	2.13649e+06	918575	918132	440677
Azerbaijan	AZE	1985	Asia	Western Asia		2837	9					3566420	6666455	3.2684e+06	3.39805e+06	2.16444e+06	2.15437e+06	956303	936987	454355
Azerbaijan	AZE	1986	Asia	Western Asia		3288	9					3639923	6778633	3.32189e+06	3.45674e+06	2.20539e+06	2.15027e+06	1.01003e+06	939656	473283
Azerbaijan	AZE	1987	Asia	Western Asia		3170	9					3715252	6893500	3.37632e+06	3.51718e+06	2.25322e+06	2.13653e+06	1.07866e+06	928940	496153
Azerbaijan	AZE	1988	Asia	Western Asia		3447	9			29.9		3792009	7010036	3.43135e+06	3.57868e+06	2.30437e+06	2.11639e+06	1.15806e+06	909550	521661
Azerbaijan	AZE	1989	Asia	Western Asia		3152	9			29.9		3852583	7126891	3.48656e+06	3.64034e+06	2.35553e+06	2.09162e+06	1.24306e+06	888588	548091
Azerbaijan	AZE	1990	Asia	Western Asia	329	3630	9			30	2.23257e+10	3847891	7242770	3.54145e+06	3.70132e+06	2.40478e+06	2.06281e+06	1.33027e+06	870241	574662
Azerbaijan	AZE	1991	Asia	Western Asia	357	3673	9	35	26	30	2.21694e+10	3885695	7357956	3.59632e+06	3.76164e+06	2.46219e+06	2.04527e+06	1.41453e+06	840957	595011
Azerbaijan	AZE	1992	Asia	Western Asia	564	10830	9	2243	186	30	1.71591e+10	3922204	7471933	3.65093e+06	3.82101e+06	2.51256e+06	2.02456e+06	1.50414e+06	816849	613834
Azerbaijan	AZE	1993	Asia	Western Asia	478	8945	9	1197		30	1.31954e+10	3959159	7581761	3703783	3877978	2555576	2003503	1593433	797400	631849
Azerbaijan	AZE	1994	Asia	Western Asia	499	11891	9	1489	30	30.1	1.05959e+10	3989565	7683709	3.75299e+06	3.93072e+06	2.59004e+06	1.987e+06	1.67476e+06	781582	650320
Azerbaijan	AZE	1995	Asia	Western Asia	443	4189	9	54	0	30	9.34556e+09	4012031	7775426	3.79733e+06	3.97809e+06	2.61355e+06	1.97889e+06	1.74372e+06	769450	669808
Azerbaijan	AZE	1996	Asia	Western Asia	400	3397	9	5	2	29.7	9.46705e+09	4028686	7855553	3.83608e+06	4.01947e+06	2.61916e+06	1.98219e+06	1.80227e+06	760039	691907
Azerbaijan	AZE	1997	Asia	Western Asia	284	3109	9	29	1	29.4	1.00161e+10	4043596	7925669	3.87014e+06	4.05553e+06	2.61266e+06	1.99429e+06	1.84893e+06	755046	714737
Azerbaijan	AZE	1998	Asia	Western Asia	280	2931	9	34		29.1	1.10178e+10	4057628	7989904	3.90193e+06	4.08798e+06	2.59435e+06	2.01567e+06	1.88658e+06	758057	735249
Azerbaijan	AZE	1999	Asia	Western Asia	242	2570	9	18		28.7	1.18331e+10	4085971	8054125	3934864	4.11926e+06	2.56597e+06	2046178	1918999	774027	748949
Azerbaijan	AZE	2000	Asia	Western Asia	226	2344	9	13	0	28.4	1.31465e+10	4135854	8122741	3.97145e+06	4.15129e+06	2.53005e+06	2.08574e+06	1.9478e+06	805619	753537
Azerbaijan	AZE	2001	Asia	Western Asia	218	792	10_1	6	0	28.1	1.4448e+10	4184325	8197279	4012629	4184650	2473586	2141500	1969207	855645	757341
Azerbaijan	AZE	2002	Asia	Western Asia	212	725	10_1		0	27.1	1.59795e+10	4232008	8.27701e+06	4.05782e+06	4.2192e+06	2.41742e+06	2.20419e+06	1.9833e+06	918952	753156
Azerbaijan	AZE	2003	Asia	Western Asia	183	764	10_1			26.4	1.77692e+10	4280744	8361359	4.10616e+06	4.2552e+06	2.36014e+06	2.27246e+06	1.99116e+06	993337	744257
Azerbaijan	AZE	2004	Asia	Western Asia	201	1046	10_1	8		26	1.95817e+10	4335079	8448882	4.15618e+06	4292702	2300537	2344070	1993602	1075784	734889
Azerbaijan	AZE	2005	Asia	Western Asia	192			24		25.8	2.47513e+10	4396406	8538606	4.20681e+06	4.3318e+06	2.23963e+06	2.41622e+06	1.99137e+06	1.16381e+06	727573
Azerbaijan	AZE	2006	Asia	Western Asia	190			5		26	3.32905e+10	4461940	8630195	4.25766e+06	4.37254e+06	2.19447e+06	2.48133e+06	1.98028e+06	1.25173e+06	722383
Azerbaijan	AZE	2007	Asia	Western Asia	189	19	10_2	12	0	26.1	4.16294e+10	4530068	8724304	4.30915e+06	4.41515e+06	2.14782e+06	2.54532e+06	1.96666e+06	1.3452e+06	719305
Azerbaijan	AZE	2008	Asia	Western Asia	192			30	5	26.2	4.61139e+10	4643726	8821908	4.36196e+06	4.45994e+06	2.10529e+06	2.60287e+06	1.95459e+06	1.4398e+06	719361
Azerbaijan	AZE	2009	Asia	Western Asia				7	1		5.04535e+10	4759039	8924407	4.41709e+06	4.50731e+06	2.0753e+06	2.64684e+06	1.94975e+06	1.52888e+06	723638
Azerbaijan	AZE	2010	Asia	Western Asia	206			20			5.29027e+10	4835104	9032457	4.47508e+06	4.55737e+06	2.06259e+06	2.67297e+06	1.95602e+06	1.6079e+06	732976
Azerbaijan	AZE	2011	Asia	Western Asia				21			5.29376e+10	4918882	9146379	4.53611e+06	4.61027e+06	2.06811e+06	2.67807e+06	1.97118e+06	1.67492e+06	754106
Azerbaijan	AZE	2012	Asia	Western Asia	202			16			5.41022e+10	5006337	9264917	4.59942e+06	4.6655e+06	2.09107e+06	2.66615e+06	1.99638e+06	1.731e+06	780308
Azerbaijan	AZE	2013	Asia	Western Asia	221			11			5.72383e+10	5094489	9385293	4.66346e+06	4.72183e+06	2.12748e+06	2.63877e+06	2.0306e+06	1.77673e+06	811718
Azerbaijan	AZE	2014	Asia	Western Asia	236			46	0		5.83831e+10	5182792	9503771	4.72618e+06	4.77759e+06	2.16733e+06	2.60021e+06	2.07278e+06	1.81464e+06	848804
Azerbaijan	AZE	2015	Asia	Western Asia				63			5.90253e+10	5270470	9617484	4.786e+06	4.83149e+06	2.20341e+06	2.55375e+06	2.12193e+06	1.84647e+06	891912
Azerbaijan	AZE	2016	Asia	Western Asia	208			137	0		5.71955e+10	5356551	9.71394e+06
Bahamas	BHS	1950	Latin America	Caribbean									79085	36712.7	42372.3	31038.9	20415.5	14385.2	7993.63	5251.78
Bahamas	BHS	1951	Latin America	Caribbean									79985	37081.9	42903.1	31436.6	20510.8	14654.9	8098.42	5284.25
Bahamas	BHS	1952	Latin America	Caribbean									81426	37736.9	43689.1	31947.6	20809.8	15027.9	8296.42	5344.24
Bahamas	BHS	1953	Latin America	Caribbean									83371	38672.2	44698.8	32799.2	21204.4	15418.2	8544.11	5405.06
Bahamas	BHS	1954	Latin America	Caribbean									85773	39863.8	45909.2	34020.8	21648.6	15789.8	8844.89	5468.94
Bahamas	BHS	1955	Latin America	Caribbean									88617	41318.3	47298.7	35570.1	22143.5	16146.8	9223.38	5533.2
Bahamas	BHS	1956	Latin America	Caribbean									91897	43031.1	48865.9	37116.7	22991.7	16489.5	9659.71	5639.36
Bahamas	BHS	1957	Latin America	Caribbean									95603	44986.9	50616.1	39009	23783	16911.4	10131.7	5767.86
Bahamas	BHS	1958	Latin America	Caribbean									99769	47202.5	52566.5	41216.4	24595.8	17434.4	10625.2	5897.11
Bahamas	BHS	1959	Latin America	Caribbean									104405	49670.5	54734.5	43684.4	25472.8	18068.4	11121.2	6058.1
Bahamas	BHS	1960	Latin America	Caribbean							1.94254e+09	65401	109528	52386.4	57141.6	46434.2	26459	18808.1	11601.5	6225.25
Bahamas	BHS	1961	Latin America	Caribbean							2.14975e+09	69587	115108	55330.2	59777.8	48842.1	28061	19540.5	12216.3	6448.12
Bahamas	BHS	1962	Latin America	Caribbean							2.37444e+09	74094	121083	58465.4	62617.6	51543.4	29679.8	20336.9	12841.9	6680.98
Bahamas	BHS	1963	Latin America	Caribbean							2.62433e+09	78852	127333	61743.3	65589.7	54497.2	31257.4	21205.2	13466.1	6907.05
Bahamas	BHS	1964	Latin America	Caribbean							2.89993e+09	83751	133698	65094.4	68603.6	57571.4	32734.8	22161.9	14092.9	7136.98
Bahamas	BHS	1965	Latin America	Caribbean							3.20226e+09	88714	140054	68452.7	71601.3	60616.6	34101.2	23226.1	14716.1	7394.02
Bahamas	BHS	1966	Latin America	Caribbean							3.49277e+09	93733	146366	71822	74544	63021.9	35911.6	24436.3	15254.2	7742.07
Bahamas	BHS	1967	Latin America	Caribbean							3.82801e+09	98784	152609	75174	77435	65251.9	37630.6	25807.3	15797.2	8122.07
Bahamas	BHS	1968	Latin America	Caribbean							4.15039e+09	103767	158627	78392	80235	67355.2	39202.4	27256.7	16312.8	8499.93
Bahamas	BHS	1969	Latin America	Caribbean		1	8				4.52317e+09	108556	164248	81326	82922	69408.2	40574.4	28634.7	16760.8	8869.93
Bahamas	BHS	1970	Latin America	Caribbean							4.26762e+09	113068	169354	83887.7	85466.3	71393.6	41746.2	29870.1	17122.1	9222.02
Bahamas	BHS	1971	Latin America	Caribbean		1	8				4.33704e+09	117234	173863	86007.7	87855.3	72020.2	43995.3	30611.1	17503.6	9732.8
Bahamas	BHS	1972	Latin America	Caribbean							4.18536e+09	121087	177839	87741	90098	73052	45890	31018	17736	10143
Bahamas	BHS	1973	Latin America	Caribbean							4.50208e+09	124751	181488	89267.4	92220.6	74279.6	47526.1	31290.6	17910.8	10480.9
Bahamas	BHS	1974	Latin America	Caribbean		42	8				3.7478e+09	128424	185099	90839.6	94259.4	75393.4	49141.9	31674.4	18129.2	10760.1
Bahamas	BHS	1975	Latin America	Caribbean		19	8				3.193e+09	132250	188882	92639.7	96242.3	76223.1	50864.8	32331.5	18441.7	11020.9
Bahamas	BHS	1976	Latin America	Caribbean		36	8		0		3.35857e+09	136279	192902	94729.9	98172.1	77048.5	53021.4	32853.6	18556.3	11422.2
Bahamas	BHS	1977	Latin America	Caribbean		37	8				3.66604e+09	140473	197111	97050.4	100061	77251	55773.3	33509.3	18739.7	11837.8
Bahamas	BHS	1978	Latin America	Caribbean							4.18587e+09	144846	201513	99545	101968	77140	58925	34231	18977	12240
Bahamas	BHS	1979	Latin America	Caribbean		35	8				5.28003e+09	149340	206032	102079	103953	77249.4	62081.2	34885.7	19235.9	12579.9
Bahamas	BHS	1980	Latin America	Caribbean		24	9				5.62298e+09	153997	210661	104583	106078	77858.2	64983.7	35435.6	19526.3	12857.2
Bahamas	BHS	1981	Latin America	Caribbean		19	9		0		5.10418e+09	159055	215396	107019	108377	77912.2	67265.8	36674.8	20330.5	13212.7
Bahamas	BHS	1982	Latin America	Caribbean							5.4461e+09	164261	220275	109450	110825	78861	68999	37777	21130	13508
Bahamas	BHS	1983	Latin America	Caribbean		9	9				5.642e+09	169532	225187	111833	113354	80265.9	70366.8	38847.6	21927.8	13778.9
Bahamas	BHS	1984	Latin America	Caribbean		25	9				6.44154e+09	174781	230015	114164	115851	81461	71678.4	40058.8	22730.9	14085.9
Bahamas	BHS	1985	Latin America	Caribbean		35	9				6.75261e+09	179944	234687	116448	118239	82104.5	73097.1	41499.7	23537.8	14447.9
Bahamas	BHS	1986	Latin America	Caribbean							6.87396e+09	184961	239131	118636	120495	83046	74163.8	42926.5	24202.8	14791.9
Bahamas	BHS	1987	Latin America	Caribbean		26	9				7.07911e+09	189864	243393	120753	122640	83124	75493	44628	24920	15228
Bahamas	BHS	1988	Latin America	Caribbean							7.24262e+09	194731	247579	122843	124736	82753	76850.2	46567.5	25685.2	15723.1
Bahamas	BHS	1989	Latin America	Caribbean							7.72985e+09	199676	251849	124954	126895	82630.6	77858.5	48642.4	26491.7	16225.8
Bahamas	BHS	1990	Latin America	Caribbean	45						7.60647e+09	204654	256336	127163	129173	83141.5	78339.3	50812.1	27333.1	16710
Bahamas	BHS	1991	Latin America	Caribbean	28						7.28838e+09	209068	261116	129501	131615	83460.7	78576.9	53325	28448.6	17304.8
Bahamas	BHS	1992	Latin America	Caribbean	41						7.00956e+09	213687	266134	131950	134184	84666.9	78222.6	55788.3	29591.1	17865.1
Bahamas	BHS	1993	Latin America	Caribbean	35	35	9				7.03113e+09	218337	271165	134365	136800	86280.9	77575.6	58120.3	30756.1	18432.1
Bahamas	BHS	1994	Latin America	Caribbean	52	56	9				7.25254e+09	222758	275895	136553	139342	87485.4	77127.6	60258.1	31957.2	19066.6
Bahamas	BHS	1995	Latin America	Caribbean	40	42	9				7.57011e+09	226812	280150	138404	141746	87877.4	77132.2	62153.4	33193.3	19793.7
Bahamas	BHS	1996	Latin America	Caribbean	51	41	9				7.88983e+09	230381	283790	139830	143960	88557.5	76599.3	63988.2	34076.1	20569
Bahamas	BHS	1997	Latin America	Caribbean	46	47	9		1		8.05254e+09	233582	286970	140934	146036	88334.7	76489.6	65607.2	35099.7	21438.8
Bahamas	BHS	1998	Latin America	Caribbean		49	9				8.43234e+09	236721	290060	141963	148097	87638.6	76679.2	67054.4	36326.6	22361.3
Bahamas	BHS	1999	Latin America	Caribbean		54	10_1				9.03475e+09	240212	293572	143260	150312	87159.4	76874.4	68424.9	37798.6	23314.8
Bahamas	BHS	2000	Latin America	Caribbean	74	63	10_1				9.40963e+09	244297	297890	145098	152792	87305.3	76984.8	69783.5	39553.2	24263.1
Bahamas	BHS	2001	Latin America	Caribbean	43	50	10_1			45.3	9.65669e+09	248765	303135	147543	155592	86354.4	78226.3	71342.2	41925.1	25287
Bahamas	BHS	2002	Latin America	Caribbean	52	51	10_1			45.1	9.91787e+09	253874	309157	150513	158644	85848.2	79616.5	72762.6	44493.8	26435.9
Bahamas	BHS	2003	Latin America	Caribbean	50	50	10_1			44.9	9.79243e+09	259455	315746	153854	161892	85533.8	81411.3	73814.2	47226.1	27760.5
Bahamas	BHS	2004	Latin America	Caribbean	44	44	10_1			44.7	9.87888e+09	265200	322526	157312	165214	85058.4	83545.3	74594.2	50025.1	29303
Bahamas	BHS	2005	Latin America	Caribbean	52	55	10_2			44.7	1.02143e+10	270906	329249	160715	168534	84285.4	85656	75467.6	52787.4	31052.7
Bahamas	BHS	2006	Latin America	Caribbean	61	59	10_2			44.7	1.04714e+10	276502	335830	164002	171828	84503.4	86784	77419.7	54873.3	32249.7
Bahamas	BHS	2007	Latin America	Caribbean	78	83	10_2			44.7	1.06229e+10	282037	342328	167233	175095	84509.4	88067.4	79053.3	57212.3	33485.6
Bahamas	BHS	2008	Latin America	Caribbean	73	76	10_2			44.7	1.0376e+10	287455	348676	170373	178303	83963.2	89845.6	80116	59923.5	34827.7
Bahamas	BHS	2009	Latin America	Caribbean	87	88	10_2			44.6	9.94276e+09	292738	354856	173428	181428	82828	92095	80686	62936	36311
Bahamas	BHS	2010	Latin America	Caribbean	94	102	10_2			44.6	10095760000	297863	360832	176390	184442	81312.4	94421.2	81153.8	66018.5	37926.2
Bahamas	BHS	2011	Latin America	Caribbean	127	129	10_2			44.6	1.01576e+10	302807	366568	179245	187323	81347	95775	81737	67882	39827
Bahamas	BHS	2012	Latin America	Caribbean	111	129	10_2			44.6	1.04712e+10	307553	372039	181975	190064	80825.3	96848.3	82911.2	69561.1	41893.1
Bahamas	BHS	2013	Latin America	Caribbean	119	125	10_2		0	44.6	1.04282e+10	312098	377240	184569	192671	80203.8	97513.6	84392.3	71054.5	44075.7
Bahamas	BHS	2014	Latin America	Caribbean	123						1.04128e+10	316440	382169	187023	195146	79887.1	97720.1	85809.4	72411.6	46340.8
Bahamas	BHS	2015	Latin America	Caribbean	146						1.05216e+10	320588	386838	189349	197489	79996	97493	86979	73708	48662
Bahamas	BHS	2016	Latin America	Caribbean	111						1.03438e+10	324531	390837
Bahrain	BHR	1950	Asia	Western Asia									115611	62114.3	53496.7	48911.4	32205.8	19307.9	9866.96	5318.98
Bahrain	BHR	1951	Asia	Western Asia									116832	62225.8	54606.2	49487.4	32285	19733.4	9970.17	5356.08
Bahrain	BHR	1952	Asia	Western Asia									119586	63509.2	56076.8	50508.6	32786.1	20571.6	10240.8	5478.92
Bahrain	BHR	1953	Asia	Western Asia									123489	65596	57893	51993.9	33533.4	21683.2	10638.7	5639.86
Bahrain	BHR	1954	Asia	Western Asia									128253	68216.1	60036.9	53947.8	34428.7	22942.3	11108.1	5826.06
Bahrain	BHR	1955	Asia	Western Asia									133585	71141.5	62443.5	56236	35416.1	24265.6	11637.2	6030.1
Bahrain	BHR	1956	Asia	Western Asia									139268	74211	65057	58328.1	36986.6	25493.8	12116.3	6343.14
Bahrain	BHR	1957	Asia	Western Asia									145109	77331.4	67777.6	60624.2	38491.5	26735.2	12604.1	6654.04
Bahrain	BHR	1958	Asia	Western Asia									150982	80488.7	70493.3	62954.6	39907.2	28037.1	13117	6966.02
Bahrain	BHR	1959	Asia	Western Asia									156777	83687.9	73089.1	65128.2	41249.3	29461.6	13664.9	7272.94
Bahrain	BHR	1960	Asia	Western Asia								133710	162427	86960.6	75466.4	67072.8	42504.5	31012.7	14246.9	7589.96
Bahrain	BHR	1961	Asia	Western Asia								138239	167894	90315.4	77578.6	71408	44141.9	31046.4	13975.8	7321.9
Bahrain	BHR	1962	Asia	Western Asia								142593	173144	93685.9	79458.1	75489.4	45838.9	31089.4	13751.2	6975.07
Bahrain	BHR	1963	Asia	Western Asia								146737	178140	96941.6	81198.4	79616.8	47372.6	31065.8	13567.9	6516.97
Bahrain	BHR	1964	Asia	Western Asia								150679	182887	99917.3	82969.7	83866.4	48744.8	30979.9	13362	5933.99
Bahrain	BHR	1965	Asia	Western Asia								154631	187431	102535	84895.7	87953.4	50169.8	30981.9	13104	5221.99
Bahrain	BHR	1966	Asia	Western Asia								158719	191780	104740	87039.6	88994.8	50516.9	32335.5	14205.8	5726.94
Bahrain	BHR	1967	Asia	Western Asia								162770	196063	106689	89373.8	90075.9	51010.6	33427.3	15249.1	6300.04
Bahrain	BHR	1968	Asia	Western Asia								167094	200653	108732	91921.3	91408.6	51683.2	34286.1	16288	6987.02
Bahrain	BHR	1969	Asia	Western Asia								172099	206043	111355	94687.7	93119.8	52640.3	35052.6	17447.3	7783.1
Bahrain	BHR	1970	Asia	Western Asia								178110	212605	114922	97683.4	95255.8	54004.6	35846.8	18817.9	8679.96
Bahrain	BHR	1971	Asia	Western Asia								185108	220312	119424	100888	96868.6	58357.2	36809.1	19497	8780.02
Bahrain	BHR	1972	Asia	Western Asia								193097	229155	124810	104345	98108.4	63465	38236.4	20437.2	8908.07
Bahrain	BHR	1973	Asia	Western Asia								202410	239527	131354	108173	99522	69239	40063	21586	9117
Bahrain	BHR	1974	Asia	Western Asia								213472	251911	139372	112539	101810	75538.8	42219.3	22886.1	9457.05
Bahrain	BHR	1975	Asia	Western Asia								226495	266543	149005	117538	105335	82191.9	44727.3	24309.1	9980.05
Bahrain	BHR	1976	Asia	Western Asia								241774	283752	160520	123232	108366	91788.8	47683.6	25398.3	10515.1
Bahrain	BHR	1977	Asia	Western Asia								259015	303175	173646	129529	112439	101471	51447.6	26625.3	11192.1
Bahrain	BHR	1978	Asia	Western Asia								277084	323473	187256	136217	117017	110480	56105.6	27924.2	11946.1
Bahrain	BHR	1979	Asia	Western Asia					0			294402	342798	199833	142965	121206	117972	61694.3	29253.7	12671.9
Bahrain	BHR	1980	Asia	Western Asia					0		7.62422e+09	309867	359888	210353	149535	124422	123367	68169.8	30593.6	13335.8
Bahrain	BHR	1981	Asia	Western Asia							7.21886e+09	322929	374120	218279	155841	127679	125532	75289	31324	14296
Bahrain	BHR	1982	Asia	Western Asia							6.67339e+09	333966	385950	224029	161921	130655	125318	83173.5	31736.9	15066.9
Bahrain	BHR	1983	Asia	Western Asia							7.09891e+09	343892	396454	228602	167852	133602	123460	91803.2	31890	15698
Bahrain	BHR	1984	Asia	Western Asia							7.45412e+09	354084	407227	233473	173754	136889	120823	101224	32027.7	16263.9
Bahrain	BHR	1985	Asia	Western Asia		1	9				7.09943e+09	365554	419430	239714	179716	140736	117967	111470	32431	16826
Bahrain	BHR	1986	Asia	Western Asia							7.18342e+09	378677	433482	247706	185776	145515	123001	114107	33882.1	16977
Bahrain	BHR	1987	Asia	Western Asia		3	9				7.93042e+09	393107	448973	257058	191915	150084	128283	117926	35411.7	17267.9
Bahrain	BHR	1988	Asia	Western Asia		2	9				8.48555e+09	408233	465202	267171	198031	154634	133167	122923	36817.1	17661
Bahrain	BHR	1989	Asia	Western Asia							8.51644e+09	423114	481090	277091	203999	158832	137189	129007	37986.2	18076.1
Bahrain	BHR	1990	Asia	Western Asia							8.8944e+09	437114	495931	286171	209760	162119	140192	136311	38885.1	18424
Bahrain	BHR	1991	Asia	Western Asia					1		9.89324e+09	450270	509765	294452	215313	165310	143810	140986	40681.9	18977
Bahrain	BHR	1992	Asia	Western Asia							1.05551e+10	462398	523087	302323	220764	167221	147705	145671	42954	19535
Bahrain	BHR	1993	Asia	Western Asia							1.19135e+10	473985	536213	309881	226332	168317	151432	150543	45709.9	20211
Bahrain	BHR	1994	Asia	Western Asia					0		1.18837e+10	485792	549588	317314	232274	169196	154771	155748	48876.8	20996.9
Bahrain	BHR	1995	Asia	Western Asia	5				1		1.23508e+10	498242	563699	324897	238802	170499	157566	161563	52290	21781
Bahrain	BHR	1996	Asia	Western Asia	8				8		1.28584e+10	511456	578668	332615	246053	174213	160825	166899	54350.3	22380.1
Bahrain	BHR	1997	Asia	Western Asia	6	3	10_1		5		1.32561e+10	525811	594930	340858	254072	177997	164797	172304	56828	23004
Bahrain	BHR	1998	Asia	Western Asia		2	10_1				1.38911e+10	542384	613702	350779	262923	183254	168968	177814	59959.1	23707
Bahrain	BHR	1999	Asia	Western Asia		2	10_1				1.44884e+10	562553	636545	363871	272674	190710	173343	183884	64068.1	24539
Bahrain	BHR	2000	Asia	Western Asia		9	10_1				1.52563e+10	587333	664614	381227	283387	200321	178189	191205	69405.2	25494.1
Bahrain	BHR	2001	Asia	Western Asia	9	4	10_1				1.56363e+10	616417	697549	402690	294859	202911	195086	200045	73381.8	26124.9
Bahrain	BHR	2002	Asia	Western Asia	8	1	10_1				1.62014e+10	649650	735148	428002	307146	206447	211950	211328	78493.1	26929
Bahrain	BHR	2003	Asia	Western Asia	3				0		1.71774e+10	688194	778711	457881	320830	211680	228486	225552	85052	27941
Bahrain	BHR	2004	Asia	Western Asia	7						1.83765e+10	733469	829848	493193	336655	219024	244819	243490	93356	29159
Bahrain	BHR	2005	Asia	Western Asia	4	2	10_2				1.96204e+10	786025	889168	534149	355019	228378	260810	265752	103668	30559.1
Bahrain	BHR	2006	Asia	Western Asia	7				0		2.08896e+10	847420	958414	582040	376374	231805	291262	285896	117232	32219
Bahrain	BHR	2007	Asia	Western Asia	4						2.26219e+10	916152	1035891	635707	400184	237438	320527	311170	132296	34459.9
Bahrain	BHR	2008	Asia	Western Asia	6				1		2.40346e+10	986055	1114590	689914	424676	243977	345118	340270	147954	37271
Bahrain	BHR	2009	Asia	Western Asia	13						2.46451e+10	1048751	1185029	737589	447440	249298	361106	370985	163134	40506.9
Bahrain	BHR	2010	Asia	Western Asia	11				0		2.57133e+10	1098597	1240862	774050	466812	252038	366087	401533	177203	44001.9
Bahrain	BHR	2011	Asia	Western Asia	7			26	0		2.62234e+10	1132227	1278269	796307	481962	260091	369481	414518	187313	46867
Bahrain	BHR	2012	Asia	Western Asia	4	4	10_2		4		2.72021e+10	1152239	1300217	806678	493539	265250	367308	423605	195031	49023.1
Bahrain	BHR	2013	Asia	Western Asia	5	5	10_2		2		2.86755e+10	1166335	1315411	812279	503132	269918	361906	431541	201180	50864.9
Bahrain	BHR	2014	Asia	Western Asia	7	7	10_2		7		2.99228e+10	1185638	1336397	823308	513089	276517	357121	442278	207303	53178.1
Bahrain	BHR	2015	Asia	Western Asia					4		3.07792e+10	1217864	1371855	846757	525098	286026	355119	459278	214791	56640.9
Bahrain	BHR	2016	Asia	Western Asia					1		3.17691e+10	1266051	1.43704e+06
Bangladesh	BGD	1950	Asia	Southern Asia									37894681	1.97845e+07	1.81102e+07	1.56296e+07	9.99473e+06	6.35613e+06	3.71525e+06	2.19902e+06
Bangladesh	BGD	1951	Asia	Southern Asia									38705076	2.01814e+07	1.85237e+07	1.59873e+07	1.02269e+07	6.50555e+06	3.80793e+06	2.17741e+06
Bangladesh	BGD	1952	Asia	Southern Asia									39491056	2.05656e+07	1.89254e+07	1.62807e+07	1.04753e+07	6.66963e+06	3.90782e+06	2.15768e+06
Bangladesh	BGD	1953	Asia	Southern Asia									40300362	2.09628e+07	1.93376e+07	1.65755e+07	1.07312e+07	6.84244e+06	4.01283e+06	2.13846e+06
Bangladesh	BGD	1954	Asia	Southern Asia									41169065	2.13918e+07	1.97773e+07	1.69117e+07	1.09931e+07	7.021e+06	4.12398e+06	2.11935e+06
Bangladesh	BGD	1955	Asia	Southern Asia									42121524	2.18654e+07	2.02562e+07	1.7302e+07	1.12674e+07	7.20683e+06	4.24347e+06	2.10176e+06
Bangladesh	BGD	1956	Asia	Southern Asia									43169927	2.23895e+07	2.07804e+07	1.7785e+07	1.15304e+07	7.37723e+06	4.34591e+06	2.13139e+06
Bangladesh	BGD	1957	Asia	Southern Asia									44314819	2.29639e+07	2.1351e+07	1.83364e+07	1.18059e+07	7.55465e+06	4.45746e+06	2.16042e+06
Bangladesh	BGD	1958	Asia	Southern Asia									45546484	2.35825e+07	2.1964e+07	1.89333e+07	1.20978e+07	7.74452e+06	4.57939e+06	2.19138e+06
Bangladesh	BGD	1959	Asia	Southern Asia									46847445	2.42352e+07	2.26122e+07	1.955e+07	1.24079e+07	7.95132e+06	4.71194e+06	2.22634e+06
Bangladesh	BGD	1960	Asia	Southern Asia							1.78625e+10	2475057	48199747	2.49119e+07	2.32879e+07	2.01728e+07	1.27334e+07	8.17441e+06	4.85321e+06	2.26602e+06
Bangladesh	BGD	1961	Asia	Southern Asia							1.89447e+10	2617508	49592802	2.56064e+07	2.39864e+07	2.09587e+07	1.29842e+07	8.35905e+06	4.95999e+06	2.33086e+06
Bangladesh	BGD	1962	Asia	Southern Asia							1.99777e+10	2805637	51030137	2.6321e+07	2.47091e+07	2.17071e+07	1.32695e+07	8.56928e+06	5.08369e+06	2.40056e+06
Bangladesh	BGD	1963	Asia	Southern Asia							1.98867e+10	3008532	52532417	2.70675e+07	2.54649e+07	2.24574e+07	1.35779e+07	8.80021e+06	5.22246e+06	2.4744e+06
Bangladesh	BGD	1964	Asia	Southern Asia						30	2.20648e+10	3228260	54129100	27862773	26266327	23266528	13893562	9044366	5374130	2550514
Bangladesh	BGD	1965	Asia	Southern Asia						30	2.24192e+10	3467852	55834038	2.87153e+07	2.71188e+07	2.416e+07	1.42112e+07	9.29713e+06	5.53728e+06	2.62846e+06
Bangladesh	BGD	1966	Asia	Southern Asia						29.9	2.29947e+10	3729712	57672990	2.96389e+07	2.80341e+07	2.51934e+07	1.45206e+07	9.54494e+06	5.68853e+06	2.72559e+06
Bangladesh	BGD	1967	Asia	Southern Asia						29.8	2.25633e+10	4014260	59620669	3.06201e+07	2.90006e+07	2.63003e+07	1.48385e+07	9.8043e+06	5.85483e+06	2.82269e+06
Bangladesh	BGD	1968	Asia	Southern Asia						29.8	2.47045e+10	4316105	61579473	3.16073e+07	2.99721e+07	2.74129e+07	1.51591e+07	1.00628e+07	6.02674e+06	2.91798e+06
Bangladesh	BGD	1969	Asia	Southern Asia						29.8	2.50061e+10	4626933	63417394	3.25307e+07	3.08867e+07	2.84125e+07	1.54882e+07	1.03106e+07	6.19593e+06	3.01028e+06
Bangladesh	BGD	1970	Asia	Southern Asia						30	2.64114e+10	4939077	65047770	3.33444e+07	3.17034e+07	2.92119e+07	1.58354e+07	1.05427e+07	6.35807e+06	3.09975e+06
Bangladesh	BGD	1971	Asia	Southern Asia						30.2	2.49642e+10	5248219	6.64247e+07	3.40246e+07	3.24001e+07	2.99443e+07	1.59558e+07	1.07985e+07	6.5151e+06	3.21112e+06
Bangladesh	BGD	1972	Asia	Southern Asia						30.4	2.14758e+10	5557188	67597470	3.45976e+07	3.29999e+07	3.05195e+07	1.60288e+07	1.10548e+07	6.67477e+06	3.31959e+06
Bangladesh	BGD	1973	Asia	Southern Asia						30.5	2.219e+10	5875157	68691185	3.51288e+07	3.35624e+07	3.10037e+07	1.6085e+07	1.13248e+07	6.84687e+06	3.4309e+06
Bangladesh	BGD	1974	Asia	Southern Asia						30.7	2.43184e+10	6313359	69884420	3.57116e+07	3.41728e+07	3.15204e+07	1.61572e+07	1.16162e+07	7.04077e+06	3.54992e+06
Bangladesh	BGD	1975	Asia	Southern Asia						31	2.33242e+10	7013651	71305923	36413668	34892255	32157799	16279264	11927783	7261212	3679865
Bangladesh	BGD	1976	Asia	Southern Asia						31.3	2.46447e+10	7811638	72999136	3.72568e+07	3.57423e+07	3.29717e+07	1.67584e+07	1.21153e+07	7.37678e+06	3.77708e+06
Bangladesh	BGD	1977	Asia	Southern Asia					0	31.6	2.53035e+10	8713882	74925896	3.82217e+07	3.67042e+07	3.38501e+07	1.73714e+07	1.23173e+07	7.51184e+06	3.87531e+06
Bangladesh	BGD	1978	Asia	Southern Asia						31.4	2.70934e+10	9728604	77033846	3.92842e+07	3.77497e+07	3.4772e+07	1.81175e+07	1.25084e+07	7.66153e+06	3.97445e+06
Bangladesh	BGD	1979	Asia	Southern Asia					0	31.2	2.83943e+10	10856231	79236776	4.04034e+07	3.88334e+07	3.5678e+07	1.89962e+07	1.26614e+07	7.8259e+06	4.07539e+06
Bangladesh	BGD	1980	Asia	Southern Asia					6	31.1	2.86269e+10	12099237	81470860	4.15487e+07	3.99221e+07	3.65282e+07	1.9997e+07	1.2761e+07	8.00635e+06	4.17835e+06
Bangladesh	BGD	1981	Asia	Southern Asia					6	31	3.06978e+10	13228798	83721268	42714090	41007178	37500223	21026302	12795347	8122888	4276508
Bangladesh	BGD	1982	Asia	Southern Asia					0	30.9	3.1353e+10	13943509	86007331	4.39076e+07	4.20997e+07	3.83676e+07	2.21687e+07	1.28352e+07	8.25994e+06	4.37584e+06
Bangladesh	BGD	1983	Asia	Southern Asia						30.6	3.25698e+10	14691533	88338242	4.51285e+07	4.32097e+07	3.91752e+07	2.33756e+07	1.29001e+07	8.41283e+06	4.47448e+06
Bangladesh	BGD	1984	Asia	Southern Asia					1	30.6	3.41342e+10	15478941	90732362	4.63787e+07	4.43537e+07	3.9988e+07	2.45736e+07	1.3021e+07	8.58031e+06	4.5694e+06
Bangladesh	BGD	1985	Asia	Southern Asia					0	30.5	3.5275e+10	16306248	93199865	4.76578e+07	4.55421e+07	4.08351e+07	2.57198e+07	1.32196e+07	8.76546e+06	4.66003e+06
Bangladesh	BGD	1986	Asia	Southern Asia					54	30.6	3.67471e+10	17177150	95742431	4.89648e+07	4.67776e+07	4.17268e+07	2.67517e+07	1.34376e+07	9.01601e+06	4.8103e+06
Bangladesh	BGD	1987	Asia	Southern Asia					26	30.7	3.81334e+10	18090344	98343809	5.02929e+07	4.80509e+07	4.26259e+07	2.77347e+07	1.37283e+07	9.29137e+06	4.96353e+06
Bangladesh	BGD	1988	Asia	Southern Asia					87	30.9	3.90548e+10	19042936	100975321	5.16297e+07	4.93457e+07	4.34995e+07	2.86766e+07	1.40971e+07	9.5819e+06	5.12019e+06
Bangladesh	BGD	1989	Asia	Southern Asia				81	131	31	4.01626e+10	20025732	103599232	5.29593e+07	5.06399e+07	4.42872e+07	2.96025e+07	1.45516e+07	9.87722e+06	5.28082e+06
Bangladesh	BGD	1990	Asia	Southern Asia				94	66	31.2	4.24207e+10	21037032	106188642	5.4271e+07	5.19177e+07	4.49531e+07	3.05262e+07	1.50945e+07	1.01691e+07	5.44583e+06
Bangladesh	BGD	1991	Asia	Southern Asia				107	68	31.3	4.38991e+10	22024916	108727432	5.55564e+07	5.31711e+07	4.56216e+07	3.13422e+07	1.56998e+07	1.04271e+07	5.63664e+06
Bangladesh	BGD	1992	Asia	Southern Asia				225	100	31.6	4.62884e+10	22922841	111221938	5.68181e+07	5.44039e+07	4.61717e+07	3.21368e+07	1.63922e+07	1.06909e+07	5.83031e+06
Bangladesh	BGD	1993	Asia	Southern Asia				43		31.9	4.84693e+10	23837323	113695139	5.80688e+07	5.56263e+07	4.66266e+07	3.29185e+07	1.71734e+07	1.09465e+07	6.03015e+06
Bangladesh	BGD	1994	Asia	Southern Asia				32	30	32.2	5.03548e+10	24779354	116182267	5.93278e+07	5.68544e+07	4.70262e+07	3.36973e+07	1.80454e+07	1.1174e+07	6.23937e+06
Bangladesh	BGD	1995	Asia	Southern Asia				14	35	32.5	5.29336e+10	25751082	118706871	6.06079e+07	5.8099e+07	4.73949e+07	3.44836e+07	1.90039e+07	1.1364e+07	6.46042e+06
Bangladesh	BGD	1996	Asia	Southern Asia				46	89	32.8	5.53278e+10	26756934	121269645	61908996	59360649	47760527	35278422	20009360	11483264	6738072
Bangladesh	BGD	1997	Asia	Southern Asia				16	14	33	5.78119e+10	27790504	123854640	6.32223e+07	6.06323e+07	4.8086e+07	3.60769e+07	2.10952e+07	1.15753e+07	7.02121e+06
Bangladesh	BGD	1998	Asia	Southern Asia				21	0	33.2	6.08049e+10	28852897	126447965	6.45401e+07	6.19079e+07	4.83677e+07	3.68832e+07	2.22185e+07	1.16653e+07	7.3132e+06
Bangladesh	BGD	1999	Asia	Southern Asia				14	30	33.4	6.36446e+10	29937469	129029691	6.58511e+07	6.31786e+07	4.85956e+07	3.77071e+07	2.33179e+07	1.17901e+07	7.61896e+06
Bangladesh	BGD	2000	Asia	Southern Asia	3343			105	11	33.6	6.70135e+10	31040015	131581243	6.71447e+07	6.44366e+07	4.87648e+07	3.85504e+07	2.43519e+07	1.19735e+07	7.94072e+06
Bangladesh	BGD	2001	Asia	Southern Asia	3678			62	51	33.7	7.04159e+10	32314461	134107160	6.84249e+07	6.56823e+07	4.9037e+07	3.93843e+07	2.52824e+07	1.21574e+07	8.24604e+06
Bangladesh	BGD	2002	Asia	Southern Asia	3503			6	21	33.9	7.31151e+10	33816861	136600667	6.96871e+07	6.69135e+07	4.92462e+07	4.02413e+07	2.61536e+07	1.24042e+07	8.55536e+06
Bangladesh	BGD	2003	Asia	Southern Asia	3471			8	3	34	7.65804e+10	35351142	139019001	7.09019e+07	6.81171e+07	4.93849e+07	4.10822e+07	2.69723e+07	1.27175e+07	8.86212e+06
Bangladesh	BGD	2004	Asia	Southern Asia	3902			51	43	34.1	8.05929e+10	36901038	141307489	7.20314e+07	6.92761e+07	4.94398e+07	4.18519e+07	2.77566e+07	1.31008e+07	9.15837e+06
Bangladesh	BGD	2005	Asia	Southern Asia	3592			80	37	34.3	8.58604e+10	38452444	143431101	7.30515e+07	7.03796e+07	4.93984e+07	4.25184e+07	2.85177e+07	1.35561e+07	9.4406e+06
Bangladesh	BGD	2006	Asia	Southern Asia	4166			95	8	34.3	9.15888e+10	40000914	145368004	7.39468e+07	7.14212e+07	4.94203e+07	4.30179e+07	2.91976e+07	1.40271e+07	9.70509e+06
Bangladesh	BGD	2007	Asia	Southern Asia	3863			18	1	34.3	9.80538e+10	41547693	147139191	7.47329e+07	7.24063e+07	4.93423e+07	4.34207e+07	2.98548e+07	1.45703e+07	9.95118e+06
Bangladesh	BGD	2008	Asia	Southern Asia	4099			13	3	34.3	1.03951e+11	43106068	148805814	7.54547e+07	7.33511e+07	4.91959e+07	4.37524e+07	3.05002e+07	1.5187e+07	1.01703e+07
Bangladesh	BGD	2009	Asia	Southern Asia	4219			10	6	34.2	1.09195e+11	44698589	150454708	7.61754e+07	7.42793e+07	4.90267e+07	4.40513e+07	3.11438e+07	1.5882e+07	1.03508e+07
Bangladesh	BGD	2010	Asia	Southern Asia	3988			5	9	34.2	1.15279e+11	46347659	152149102	7.69411e+07	7.5208e+07	4.88612e+07	4.43479e+07	3.17919e+07	1.6656e+07	1.04921e+07
Bangladesh	BGD	2011	Asia	Southern Asia	3966			0	3	34.2	1.22731e+11	48058996	153911916	7.77684e+07	7.61435e+07	4.85524e+07	4.46843e+07	3.24814e+07	1.75157e+07	1.06781e+07
Bangladesh	BGD	2012	Asia	Southern Asia	4114			2	8	34.1	1.30735e+11	49817084	155727053	7.86451e+07	7.7082e+07	4.82845e+07	4.49892e+07	3.31682e+07	1.84537e+07	1.08314e+07
Bangladesh	BGD	2013	Asia	Southern Asia	4393			54	16	34.1	1.38597e+11	51609325	157571292	7.95524e+07	7.80189e+07	4.80309e+07	4.52707e+07	3.38616e+07	1.94313e+07	1.09768e+07
Bangladesh	BGD	2014	Asia	Southern Asia	4514			2	36	34	1.46997e+11	53426273	159405279	8.04591e+07	7.89461e+07	4.77517e+07	4.55382e+07	3.45728e+07	2.03928e+07	1.11498e+07
Bangladesh	BGD	2015	Asia	Southern Asia	4035			10	73	34	1.5663e+11	55254828	161200886	8.1343e+07	7.98579e+07	4.74282e+07	4.57946e+07	3.53021e+07	2.13015e+07	1.13745e+07
Bangladesh	BGD	2016	Asia	Southern Asia				73	59	33.9	1.67771e+11	57090079	1.62916e+08
Barbados	BRB	1950	Latin America	Caribbean									210992	97000.2	113992	70002	52000.5	43998.3	27002.1	17989.1
Barbados	BRB	1951	Latin America	Caribbean									215703	99373.5	116330	71803	52536.9	44284.6	28351.3	18727.2
Barbados	BRB	1952	Latin America	Caribbean									219636	101237	118399	73448	52967.5	44121.7	29708.8	19389.9
Barbados	BRB	1953	Latin America	Caribbean									222809	102569	120240	75295	53107.8	43441.1	30950.6	20014.3
Barbados	BRB	1954	Latin America	Caribbean									225260	103396	121864	77280.5	52890.3	42390.6	32024.8	20673.9
Barbados	BRB	1955	Latin America	Caribbean		0	7						227073	103777	123296	79199.4	52400.5	41197.1	32899.4	21376.7
Barbados	BRB	1956	Latin America	Caribbean		2	7						228350	103807	124543	81173.9	51702.2	40431.5	33315.7	21726.8
Barbados	BRB	1957	Latin America	Caribbean		0	7						229212	103622	125590	83218.1	50798.2	39709.9	33429.2	22056.6
Barbados	BRB	1958	Latin America	Caribbean		5	7						229830	103395	126435	85094.1	49944.4	39035.2	33374.2	22382.1
Barbados	BRB	1959	Latin America	Caribbean		5	7						230349	103283	127066	86655.9	49405.6	38326.8	33198.8	22761.9
Barbados	BRB	1960	Latin America	Caribbean		6	7					84932	230939	103462	127477	87945.8	49366.9	37499.6	32898.4	23228.2
Barbados	BRB	1961	Latin America	Caribbean		4	7					85371	231678	104011	127667	89053.7	49129.6	36846.3	32919.3	23729.1
Barbados	BRB	1962	Latin America	Caribbean		2	7					85875	232586	104916	127670	89996.9	49212.6	36114.8	32934.8	24326.9
Barbados	BRB	1963	Latin America	Caribbean		1	7					86416	233587	106048	127539	90788.8	49587.6	35327.8	32914.8	24967.9
Barbados	BRB	1964	Latin America	Caribbean		10	7					86942	234547	107207	127340	91444.4	50138.8	34530.9	32836.9	25595.9
Barbados	BRB	1965	Latin America	Caribbean		11	7					87420	235374	108246	127128	91920.3	50808.8	33756.4	32696.3	26192.2
Barbados	BRB	1966	Latin America	Caribbean		5	7					87841	236044	109116	126928	91750.4	51941.8	33267.9	32332.9	26750.9
Barbados	BRB	1967	Latin America	Caribbean		10	7					88229	236621	109874	126747	91223.1	53141.4	32955.2	31978.2	27323.1
Barbados	BRB	1968	Latin America	Caribbean		8	8					88618	237199	110586	126613	90435.7	54495.2	32725.6	31649.7	27892.8
Barbados	BRB	1969	Latin America	Caribbean		5	8					89058	237913	111356	126557	89568.6	56082.1	32434.9	31369.8	28457.6
Barbados	BRB	1970	Latin America	Caribbean		5	8					89661	238848	112252	126596	88663.4	57976.8	32002.7	31175.6	29029.5
Barbados	BRB	1971	Latin America	Caribbean		5	8					90625	240035	113308	126727	86198.5	60695.2	32128.1	30977.1	30036.1
Barbados	BRB	1972	Latin America	Caribbean		9	8					91678	241441	114483	126958	84110.4	63173.8	32213.5	30943.6	30999.7
Barbados	BRB	1973	Latin America	Caribbean		14	8					92783	242976	115668	127308	82140	65371.4	32440.4	31128.5	31895.6
Barbados	BRB	1974	Latin America	Caribbean		9	8				2.6537e+09	93910	244539	116746	127793	79964	67344.5	32998.8	31461.8	32769.9
Barbados	BRB	1975	Latin America	Caribbean		10	8				2.60328e+09	95018	246034	117621	128413	77549.6	69140.6	33899.5	31803.6	33640.6
Barbados	BRB	1976	Latin America	Caribbean		12	8		73		2.71782e+09	96102	247444	118256	129188	76855.1	71122.4	34194.8	31158.8	34112.9
Barbados	BRB	1977	Latin America	Caribbean		9	8				2.81566e+09	97165	248784	118694	130090	75816.1	73065.4	34848.8	30383.9	34669.9
Barbados	BRB	1978	Latin America	Caribbean		9	8				2.95363e+09	98198	250032	119005	131027	74950.1	74617.4	35763.8	29516.9	35183.9
Barbados	BRB	1979	Latin America	Caribbean		11	9			46	3.18697e+09	99197	251177	119300	131877	74726.4	75523.3	36777.1	28625.1	35525.1
Barbados	BRB	1980	Latin America	Caribbean		14	9			46.1	3.3272e+09	99823	252194	119649	132545	75088.9	75859.6	37787.2	27785.1	35673.1
Barbados	BRB	1981	Latin America	Caribbean		11	9			46.1	3.26398e+09	98324	253080	120075	133005	73201	77019	39488	27736	35636
Barbados	BRB	1982	Latin America	Caribbean		13	9			46.1	3.10404e+09	96774	253841	120572	133269	71972.4	77610.6	41144.9	27731.5	35381.6
Barbados	BRB	1983	Latin America	Caribbean		15	9			46.2	3.11956e+09	95195	254518	121108	133410	71042.3	77836.6	42846	27765.5	35027.6
Barbados	BRB	1984	Latin America	Caribbean		13	9			46.2	3.23187e+09	93618	255193	121675	133518	69966	77961.4	44747.4	27796.7	34721.6
Barbados	BRB	1985	Latin America	Caribbean		19	9			46.2	3.26742e+09	92069	255924	122260	133664	68610	78092.7	46909.6	27794.4	34517.3
Barbados	BRB	1986	Latin America	Caribbean		9	9			46.3	3.43406e+09	90553	256736	122872	133864	67642.2	77857.3	49051.7	27645.9	34538.9
Barbados	BRB	1987	Latin America	Caribbean		22	9			46.3	3.52334e+09	89061	257611	123508	134103	66298	77706	51440	27487	34680
Barbados	BRB	1988	Latin America	Caribbean		18	9			46.4	3.64666e+09	87589	258527	124143	134384	64810	77519	53929	27398	34871
Barbados	BRB	1989	Latin America	Caribbean		17	9			46.4	3.77794e+09	86130	259458	124758	134700	63555.8	77074.7	56328.8	27489.3	35009.3
Barbados	BRB	1990	Latin America	Caribbean	34	34	9			46.4	3.65327e+09	85012	260374	125320	135054	62689.8	76287.7	58521.9	27840.3	35034.3
Barbados	BRB	1991	Latin America	Caribbean	21	21	9			46.4	3.51079e+09	85625	261275	125812	135463	61774.3	74629.8	60637.5	28829.7	35403.7
Barbados	BRB	1992	Latin America	Caribbean	22	22	9		3	46.4	3.26503e+09	86243	262184	126262	135922	61274.9	72646.1	62463.8	30069.6	35729.6
Barbados	BRB	1993	Latin America	Caribbean	21	21	9			46.4	3.30422e+09	86861	263089	126676	136413	61035.3	70517.5	63970	31503.6	36062.6
Barbados	BRB	1994	Latin America	Caribbean	20	20	9			46.5	3.42978e+09	87492	264015	127081	136934	60834.7	68500.6	65166.4	33051.2	36462.1
Barbados	BRB	1995	Latin America	Caribbean	17	17	9			46.5	3.49837e+09	88131	264959	127491	137468	60553.6	66735.8	66059.2	34653.7	36956.7
Barbados	BRB	1996	Latin America	Caribbean						46.6	3.63831e+09	88787	265942	127922	138020	60310.3	65181.3	66585.2	36259.1	37606.1
Barbados	BRB	1997	Latin America	Caribbean						46.6	3.80931e+09	89451	266945	128363	138582	59992.4	63924.1	66787.9	37891.4	38349.3
Barbados	BRB	1998	Latin America	Caribbean	20					46.6	3.95025e+09	90120	267950	128807	139143	59646.7	62894.1	66701.5	39565.3	39142.5
Barbados	BRB	1999	Latin America	Caribbean	23					46.7	3.96605e+09	90777	268922	129234	139688	59379.3	61948.9	66343.5	41309.7	39940.6
Barbados	BRB	2000	Latin America	Caribbean	20	28	10_1			46.8	4.05727e+09	91289	269847	129639	140208	59209.6	61016.9	65757.4	43146.2	40716.9
Barbados	BRB	2001	Latin America	Caribbean	25	28	10_1			46.8	3.9599e+09	91088	270685	130016	140669	58447	60606	65655	45046	40931
Barbados	BRB	2002	Latin America	Caribbean	25	30	10_1			46.9	3.99158e+09	90869	271478	130370	141108	57903.6	60022.5	65430.4	47003.2	41118.2
Barbados	BRB	2003	Latin America	Caribbean	33	24	10_1			47	4.07939e+09	90646	272258	130723	141535	57516	59358	65092	48947	41345
Barbados	BRB	2004	Latin America	Caribbean	22	25	10_1			47	4.1365e+09	90437	273091	131102	141989	57161	58759	64635	50791	41745
Barbados	BRB	2005	Latin America	Caribbean	29	19	10_2			47.1	4.30196e+09	90256	274009	131531	142478	56792.1	58305.2	64068.4	52484.6	42358.7
Barbados	BRB	2006	Latin America	Caribbean	35	46	10_2			47.1	4.54717e+09	90108	275039	132016	143023	56513	57907	63328	53970	43321
Barbados	BRB	2007	Latin America	Caribbean	25	30	10_2			47.2	4.62902e+09	89986	276150	132543	143607	56200.8	57646	62506.2	55331.4	44465.6
Barbados	BRB	2008	Latin America	Caribbean	23	49	10_2			47.3	4.63365e+09	89879	277319	133097	144222	55915.1	57450.3	61658.4	56544.6	45750.7
Barbados	BRB	2009	Latin America	Caribbean	19	21	10_2			47.3	4.44831e+09	89765	278470	133641	144829	55736.3	57187.2	60884.2	57568.2	47094.1
Barbados	BRB	2010	Latin America	Caribbean	31	28	10_2			47.4	4461650000	89630	279569	134148	145421	55693.3	56793.2	60236.2	58369.2	48477.1
Barbados	BRB	2011	Latin America	Caribbean	27	11	10_2				4.49288e+09	89526	280601	134617	145984	55327.9	56505.7	59741.6	59087.5	49938.3
Barbados	BRB	2012	Latin America	Caribbean	22						4.50636e+09	89457	281585	135047	146538	55155.1	56055.3	59382.4	59549.5	51442.7
Barbados	BRB	2013	Latin America	Caribbean	24	1	10_2				4.50636e+09	89420	282509	135454	147055	55106.8	55513.1	59102.2	59806.4	52980.6
Barbados	BRB	2014	Latin America	Caribbean	25						4.50636e+09	89419	283385	135828	147557	55090.1	54989.3	58782.8	59924.2	54598.6
Barbados	BRB	2015	Latin America	Caribbean	31						4.54692e+09	89457	284217	136179	148038	55041.6	54563.1	58329.8	59944.4	56338
Barbados	BRB	2016	Latin America	Caribbean							4.63786e+09	89531	284879
Belarus	BLR	1950	Eastern Europe	Eastern Europe									7745002	3.42399e+06	4.32101e+06	2.0447e+06	2.14819e+06	1.42626e+06	1.15216e+06	973692
Belarus	BLR	1951	Eastern Europe	Eastern Europe									7717072	3.41683e+06	4.30024e+06	2.01609e+06	2.18353e+06	1.38968e+06	1.158e+06	969783
Belarus	BLR	1952	Eastern Europe	Eastern Europe									7710087	3.4201e+06	4.28999e+06	1.97421e+06	2.22463e+06	1.37294e+06	1.17048e+06	967820
Belarus	BLR	1953	Eastern Europe	Eastern Europe									7723232	3.43322e+06	4.29001e+06	1.94406e+06	2.2585e+06	1.36989e+06	1.18605e+06	964733
Belarus	BLR	1954	Eastern Europe	Eastern Europe									7755061	3.45536e+06	4.2997e+06	1.94281e+06	2.27346e+06	1.37549e+06	1.20389e+06	959414
Belarus	BLR	1955	Eastern Europe	Eastern Europe									7803537	3.48542e+06	4.31811e+06	1.97537e+06	2.2645e+06	1.38755e+06	1.22401e+06	952111
Belarus	BLR	1956	Eastern Europe	Eastern Europe									7865984	3.52206e+06	4.34393e+06	2.02195e+06	2.23496e+06	1.40819e+06	1.24698e+06	953903
Belarus	BLR	1957	Eastern Europe	Eastern Europe									7939122	3.56365e+06	4.37547e+06	2.0966e+06	2.18092e+06	1.43505e+06	1.27284e+06	953715
Belarus	BLR	1958	Eastern Europe	Eastern Europe									8019184	3.6084e+06	4.41078e+06	2.18765e+06	2.11249e+06	1.46926e+06	1.29635e+06	953434
Belarus	BLR	1959	Eastern Europe	Eastern Europe									8102198	3.65443e+06	4.44777e+06	2.2784e+06	2.04536e+06	1.51295e+06	1.30965e+06	955836
Belarus	BLR	1960	Eastern Europe	Eastern Europe								2656234	8184631	3.70006e+06	4.48457e+06	2.35829e+06	1.98923e+06	1.56653e+06	1.30827e+06	962308
Belarus	BLR	1961	Eastern Europe	Eastern Europe								2772677	8264142	3.74417e+06	4.51998e+06	2.43451e+06	1.93924e+06	1.62442e+06	1.28896e+06	977022
Belarus	BLR	1962	Eastern Europe	Eastern Europe								2895029	8.34024e+06	3.78648e+06	4.55375e+06	2.49255e+06	1.90326e+06	1.69083e+06	1.25733e+06	996272
Belarus	BLR	1963	Eastern Europe	Eastern Europe								3022385	8414515	3.82767e+06	4.58685e+06	2.53568e+06	1.87825e+06	1.76195e+06	1.22019e+06	1.01844e+06
Belarus	BLR	1964	Eastern Europe	Eastern Europe								3153963	8489930	3.869e+06	4.62093e+06	2.57082e+06	1.85792e+06	1.8323e+06	1.18795e+06	1.04094e+06
Belarus	BLR	1965	Eastern Europe	Eastern Europe								3282735	8568454	3.91137e+06	4.65708e+06	2.60083e+06	1.83944e+06	1.89818e+06	1.16753e+06	1.06247e+06
Belarus	BLR	1966	Eastern Europe	Eastern Europe								3415027	8650318	3.95482e+06	4.6955e+06	2.60782e+06	1.82953e+06	1.96385e+06	1.15927e+06	1.08985e+06
Belarus	BLR	1967	Eastern Europe	Eastern Europe								3551335	8734042	3.99871e+06	4.73533e+06	2.61005e+06	1.82119e+06	2.02531e+06	1.16207e+06	1.11543e+06
Belarus	BLR	1968	Eastern Europe	Eastern Europe								3690749	8817942	4.04242e+06	4.77552e+06	2.6044e+06	1.82133e+06	2.07693e+06	1.17502e+06	1.14025e+06
Belarus	BLR	1969	Eastern Europe	Eastern Europe								3831426	8899691	4.08507e+06	4.81462e+06	2.58804e+06	1.84013e+06	2.11013e+06	1.19555e+06	1.16584e+06
Belarus	BLR	1970	Eastern Europe	Eastern Europe								3978504	8977639	4.12606e+06	4851584	2561451	1.88255e+06	2119409	1221734	1192497
Belarus	BLR	1971	Eastern Europe	Eastern Europe								4133823	9051218	4.16515e+06	4.88606e+06	2.51364e+06	1.94176e+06	2.10832e+06	1.26011e+06	1.22739e+06
Belarus	BLR	1972	Eastern Europe	Eastern Europe								4290972	9120964	4202583	4918381	2469900	2015151	2070596	1303119	1262198
Belarus	BLR	1973	Eastern Europe	Eastern Europe								4447749	9187675	4238673	4949002	2429193	2095248	2017471	1351893	1293870
Belarus	BLR	1974	Eastern Europe	Eastern Europe								4602886	9252678	4.27397e+06	4.9787e+06	2.38943e+06	2.17112e+06	1.96555e+06	1.40848e+06	1.31809e+06
Belarus	BLR	1975	Eastern Europe	Eastern Europe								4741013	9316955	4.30889e+06	5.00806e+06	2.34918e+06	2.23602e+06	1.92527e+06	1.47345e+06	1.33303e+06
Belarus	BLR	1976	Eastern Europe	Eastern Europe								4877627	9380452	4.34343e+06	5.03703e+06	2.32043e+06	2.30343e+06	1.8809e+06	1.54179e+06	1.3339e+06
Belarus	BLR	1977	Eastern Europe	Eastern Europe								5019081	9443001	4.37751e+06	5.06549e+06	2.28185e+06	2.36171e+06	1.85549e+06	1.61597e+06	1.32798e+06
Belarus	BLR	1978	Eastern Europe	Eastern Europe								5167027	9505452	4.41142e+06	5.09403e+06	2.24066e+06	2.40693e+06	1.84652e+06	1.69085e+06	1.3205e+06
Belarus	BLR	1979	Eastern Europe	Eastern Europe								5309728	9568883	4.44552e+06	5.12337e+06	2.20897e+06	2.43606e+06	1.84423e+06	1.7611e+06	1.31852e+06
Belarus	BLR	1980	Eastern Europe	Eastern Europe								5448102	9633888	4.47998e+06	5.15391e+06	2.19353e+06	2.44875e+06	1.84106e+06	1.82391e+06	1.32663e+06
Belarus	BLR	1981	Eastern Europe	Eastern Europe		9753	9					5591406	9700245	4.51459e+06	5.18565e+06	2.1902e+06	2.46122e+06	1.83408e+06	1.87463e+06	1.34011e+06
Belarus	BLR	1982	Eastern Europe	Eastern Europe		9916	9					5734993	9767260	4.54907e+06	5.21819e+06	2.20394e+06	2.4594e+06	1.82239e+06	1.92157e+06	1.35996e+06
Belarus	BLR	1983	Eastern Europe	Eastern Europe								5879814	9834424	4.58348e+06	5.25094e+06	2.22882e+06	2.44625e+06	1.81437e+06	1.95891e+06	1.38607e+06
Belarus	BLR	1984	Eastern Europe	Eastern Europe								6025280	9901045	4.61793e+06	5.28312e+06	2.25416e+06	2.42651e+06	1.8234e+06	1.97842e+06	1.41856e+06
Belarus	BLR	1985	Eastern Europe	Eastern Europe		9153	9					6167842	9966154	4.65223e+06	5.31393e+06	2.27423e+06	2.40277e+06	1.85644e+06	1.97542e+06	1.4573e+06
Belarus	BLR	1986	Eastern Europe	Eastern Europe		7966	9					6312729	10030068	4.68671e+06	5.34336e+06	2.30295e+06	2.37248e+06	1.90783e+06	1.94488e+06	1.50194e+06
Belarus	BLR	1987	Eastern Europe	Eastern Europe		8047	9					6457896	10091633	4720662	5370971	2324685	2339147	1981784	1893209	1552808
Belarus	BLR	1988	Eastern Europe	Eastern Europe		8991	9			24.7		6578021	10146632	4.75151e+06	5.39513e+06	2.33827e+06	2.30384e+06	2.06842e+06	1.83036e+06	1.60574e+06
Belarus	BLR	1989	Eastern Europe	Eastern Europe		10596	9			24.5		6669994	10189615	4.77586e+06	5.41375e+06	2.3442e+06	2.26662e+06	2.15234e+06	1.77195e+06	1.6545e+06
Belarus	BLR	1990	Eastern Europe	Eastern Europe	508	10972	9			24.4	3.1611e+10	6722804	10216846	4.79142e+06	5.42542e+06	2.34181e+06	2.228e+06	2.22353e+06	1.72798e+06	1.69553e+06
Belarus	BLR	1991	Eastern Europe	Eastern Europe	465	11812	9			24.3	3.12317e+10	6766166	10226493	4.79701e+06	5.42949e+06	2.33438e+06	2.1957e+06	2.2783e+06	1.69118e+06	1.72693e+06
Belarus	BLR	1992	Eastern Europe	Eastern Europe	594	13270	9			24.3	2.82334e+10	6820815	10219918	4793501	5426417	2313993	2164162	2321979	1671245	1748539
Belarus	BLR	1993	Eastern Europe	Eastern Europe	756	14596	9			24.3	2.60877e+10	6876000	10200510	4.78319e+06	5.41732e+06	2.28246e+06	2.13694e+06	2.35404e+06	1.66282e+06	1.76425e+06
Belarus	BLR	1994	Eastern Europe	Eastern Europe	829	15439	9		0	24.2	2.30354e+10	6907418	10173355	4.76946e+06	5.40389e+06	2.24295e+06	2.11878e+06	2.3748e+06	1.65688e+06	1.77994e+06
Belarus	BLR	1995	Eastern Europe	Eastern Europe	960	16281	9			24.2	2.06397e+10	6924376	10142308	4754820	5387488	2197539	2112516	2384641	1648852	1798760
Belarus	BLR	1996	Eastern Europe	Eastern Europe	970					24.1	2.12177e+10	6940093	10109072	4.7404e+06	5.36867e+06	2.12752e+06	2.12335e+06	2.38579e+06	1.64346e+06	1.82896e+06
Belarus	BLR	1997	Eastern Europe	Eastern Europe	1021	17003	9		1	24.1	2.36365e+10	6949064	10073061	4.72558e+06	5.34748e+06	2.06143e+06	2.14107e+06	2.37465e+06	1.63516e+06	1.86076e+06
Belarus	BLR	1998	Eastern Europe	Eastern Europe	1036	18135	9			24.1	2.56219e+10	6954054	10033061	4.70898e+06	5.32408e+06	1.99437e+06	2.16276e+06	2.35553e+06	1.63091e+06	1.88949e+06
Belarus	BLR	1999	Eastern Europe	Eastern Europe	974	18223	9		0	24.1	2.64931e+10	6966778	9986933	4.68843e+06	5.2985e+06	1.92098e+06	2.18427e+06	2.33273e+06	1.64172e+06	1.90724e+06
Belarus	BLR	2000	Eastern Europe	Eastern Europe	1013	16952	9			24.1	2.80297e+10	6983033	9933609	4.66262e+06	5.27099e+06	1.84072e+06	2.20284e+06	2.30756e+06	1.67324e+06	1.90924e+06
Belarus	BLR	2001	Eastern Europe	Eastern Europe	969	17759	9		0	24	2.93542e+10	6995457	9872961	4.63125e+06	5.24171e+06	1.76808e+06	2.21635e+06	2.27131e+06	1.71797e+06	1.89925e+06
Belarus	BLR	2002	Eastern Europe	Eastern Europe	989	4730	10_1			23.9	3.08352e+10	6998521	9807132	4.59573e+06	5.2114e+06	1.69235e+06	2.22722e+06	2.23235e+06	1.78124e+06	1.87397e+06
Belarus	BLR	2003	Eastern Europe	Eastern Europe	879	4122	10_1			23.8	3.30069e+10	6996348	9740054	4.55849e+06	5.18157e+06	1.61817e+06	2.23392e+06	2.19276e+06	1.8547e+06	1.84051e+06
Belarus	BLR	2004	Eastern Europe	Eastern Europe	815					23.7	3.67861e+10	6994710	9676902	4522838	5154064	1552920	2234368	2154535	1926058	1809021
Belarus	BLR	2005	Eastern Europe	Eastern Europe	825					23.7	4.0244e+10	6992229	9621543	4.49128e+06	5.13026e+06	1.50078e+06	2.22769e+06	2.11931e+06	1.98796e+06	1.78581e+06
Belarus	BLR	2006	Eastern Europe	Eastern Europe	734				0	23.8	4.42684e+10	6993921	9575043	4.46444e+06	5.1106e+06	1.46383e+06	2.21978e+06	2.08075e+06	2.0322e+06	1.77848e+06
Belarus	BLR	2007	Eastern Europe	Eastern Europe	649	3591	10_2			23.8	4.80755e+10	7005597	9536864	4.44198e+06	5.09489e+06	1.43506e+06	2.2069e+06	2.04696e+06	2.06889e+06	1.77905e+06
Belarus	BLR	2008	Eastern Europe	Eastern Europe	541	6282	10_2		0	23.8	5.29792e+10	7024602	9507331	4.42428e+06	5.08305e+06	1.41589e+06	2.18809e+06	2.01982e+06	2.09781e+06	1.78571e+06
Belarus	BLR	2009	Eastern Europe	Eastern Europe	487	6183	10_2			23.8	5.30852e+10	7051358	9486239	4.41148e+06	5.07476e+06	1.40634e+06	2.16265e+06	2.00218e+06	2.11951e+06	1.79556e+06
Belarus	BLR	2010	Eastern Europe	Eastern Europe	401	3992	10_2		0	23.8	5.72225e+10	7081399	9473071	4.40346e+06	5.06961e+06	1.40633e+06	2.13018e+06	1.9954e+06	2.13413e+06	1.80704e+06
Belarus	BLR	2011	Eastern Europe	Eastern Europe	373	6699	10_2		13	23.8	6.03947e+10	7109237	9468500	4.40071e+06	5.06779e+06	1.41935e+06	2.08569e+06	1.99834e+06	2.13713e+06	1.82799e+06
Belarus	BLR	2012	Eastern Europe	Eastern Europe	340				0	23.8	6.14404e+10	7142570	9471730	4402767	5068963	1440826	2034008	2012098	2133811	1850987
Belarus	BLR	2013	Eastern Europe	Eastern Europe	333	3310	10_2			23.8	6.20696e+10	7182515	9478902	4.4074e+06	5.0715e+06	1.4692e+06	1.97525e+06	2.03357e+06	2.12476e+06	1.87612e+06
Belarus	BLR	2014	Eastern Europe	Eastern Europe	340	3072	10_2			23.7	6.31391e+10	7226873	9484851	4.41161e+06	5.07324e+06	1.50041e+06	1.91089e+06	2.05829e+06	2.11113e+06	1.90413e+06
Belarus	BLR	2015	Eastern Europe	Eastern Europe						23.6	6.07211e+10	7275404	9485772	4.41316e+06	5.07261e+06	1.53062e+06	1.8431e+06	2.08287e+06	2.09376e+06	1.93542e+06
Belarus	BLR	2016	Eastern Europe	Eastern Europe						23.6	5.9187e+10	7320552	9.4717e+06
Belgium	BEL	1950	Western Europe	Western Europe									8637519	4.25686e+06	4.38066e+06	1.81445e+06	1.97189e+06	1.74966e+06	1.728e+06	1.37352e+06
Belgium	BEL	1951	Western Europe	Western Europe									8680166	4.27712e+06	4.40304e+06	1.83746e+06	1.96916e+06	1.73491e+06	1.74824e+06	1.39039e+06
Belgium	BEL	1952	Western Europe	Western Europe									8727986	4.29993e+06	4.42806e+06	1.84527e+06	1.95606e+06	1.74317e+06	1.77255e+06	1.41092e+06
Belgium	BEL	1953	Western Europe	Western Europe									8779273	4.32449e+06	4.45479e+06	1.86395e+06	1.92957e+06	1.76152e+06	1.79387e+06	1.43037e+06
Belgium	BEL	1954	Western Europe	Western Europe		59	7						8832697	4350145	4482552	1898876	1896599	1778042	1810751	1448429
Belgium	BEL	1955	Western Europe	Western Europe		61	7						8887274	4.37642e+06	4.51085e+06	1.94426e+06	1.86439e+06	1.78763e+06	1.82428e+06	1.4667e+06
Belgium	BEL	1956	Western Europe	Western Europe		63	7						8942404	4.40298e+06	4.53942e+06	1.97248e+06	1.83953e+06	1.79709e+06	1.83788e+06	1.49542e+06
Belgium	BEL	1957	Western Europe	Western Europe		58	7						8997841	4.42967e+06	4.56818e+06	2.02088e+06	1.8119e+06	1.79672e+06	1.84714e+06	1.52121e+06
Belgium	BEL	1958	Western Europe	Western Europe		54	7						9053636	4.45641e+06	4.59722e+06	2.07499e+06	1.78693e+06	1.79411e+06	1.85123e+06	1.54638e+06
Belgium	BEL	1959	Western Europe	Western Europe		58	7						9110067	4483298	4626769	2121457	1769690	1799567	1846624	1572729
Belgium	BEL	1960	Western Europe	Western Europe		58	7				1.20765e+11	8463316	9167365	4.51035e+06	4.65701e+06	2.15529e+06	1.76244e+06	1.81801e+06	1.83089e+06	1.60074e+06
Belgium	BEL	1961	Western Europe	Western Europe		64	7				1.26777e+11	8500111	9225407	4.53748e+06	4.68792e+06	2.19363e+06	1.76483e+06	1.84188e+06	1.79507e+06	1.63e+06
Belgium	BEL	1962	Western Europe	Western Europe		52	7				1.33385e+11	8545539	9283540	4.5644e+06	4.71914e+06	2.21698e+06	1.77904e+06	1.8789e+06	1.74863e+06	1.65998e+06
Belgium	BEL	1963	Western Europe	Western Europe		60	7				1.39189e+11	8624158	9340415	4.59051e+06	4.7499e+06	2.22958e+06	1.80155e+06	1.92046e+06	1.69908e+06	1.68975e+06
Belgium	BEL	1964	Western Europe	Western Europe		54	7				1.48872e+11	8720520	9394292	4.6151e+06	4.77919e+06	2.23968e+06	1.82648e+06	1.95271e+06	1.65789e+06	1.71752e+06
Belgium	BEL	1965	Western Europe	Western Europe		68	7				1.54173e+11	8814176	9443939	4.63763e+06	4.8063e+06	2.25081e+06	1.85054e+06	1.96763e+06	1.63243e+06	1.74254e+06
Belgium	BEL	1966	Western Europe	Western Europe		70	7				1.59038e+11	8887919	9488753	4.65788e+06	4.83088e+06	2.26244e+06	1.87618e+06	1.96511e+06	1.61814e+06	1.76689e+06
Belgium	BEL	1967	Western Europe	Western Europe		72	7				1.6519e+11	8951328	9529042	4.67595e+06	4.85309e+06	2.26971e+06	1.90205e+06	1.94784e+06	1.62142e+06	1.78802e+06
Belgium	BEL	1968	Western Europe	Western Europe		79	8				1.72118e+11	9000174	9565595	4.69219e+06	4.8734e+06	2.27342e+06	1.92938e+06	1.9204e+06	1.636e+06	1.8064e+06
Belgium	BEL	1969	Western Europe	Western Europe		81	8				1.8353e+11	9039007	9599651	4707127	4892524	2273235	1960956	1890738	1651781	1822941
Belgium	BEL	1970	Western Europe	Western Europe		106	8		0		1.93792e+11	9061057	9632180	4.72117e+06	4.91101e+06	2.26888e+06	1.99823e+06	1.8643e+06	1.66265e+06	1.83811e+06
Belgium	BEL	1971	Western Europe	Western Europe		98	8				2.01516e+11	9090451	9663324	4.73438e+06	4.92894e+06	2.25466e+06	2.04183e+06	1.84116e+06	1.6673e+06	1.85837e+06
Belgium	BEL	1972	Western Europe	Western Europe		119	8		0		2.12188e+11	9138742	9692846	4.74671e+06	4.94614e+06	2.24048e+06	2.08977e+06	1.81891e+06	1.66688e+06	1.8768e+06
Belgium	BEL	1973	Western Europe	Western Europe		106	8		0		2.25729e+11	9179915	9720761	4.75825e+06	4.96251e+06	2.22371e+06	2.13916e+06	1.80052e+06	1.66654e+06	1.89084e+06
Belgium	BEL	1974	Western Europe	Western Europe		101	8		0		2.36034e+11	9221059	9747020	4.76915e+06	4.97787e+06	2.2011e+06	2.18542e+06	1.78962e+06	1.67466e+06	1.89622e+06
Belgium	BEL	1975	Western Europe	Western Europe		89	8				2.31394e+11	9259701	9771586	4.7795e+06	4.99208e+06	2.17177e+06	2.22524e+06	1.78827e+06	1.69547e+06	1.89083e+06
Belgium	BEL	1976	Western Europe	Western Europe		91	8		0		2.44474e+11	9288043	9794777	4.78949e+06	5.00528e+06	2.14169e+06	2.25616e+06	1.79339e+06	1.72158e+06	1.88195e+06
Belgium	BEL	1977	Western Europe	Western Europe		88	8		0		2.46005e+11	9319769	9816696	4.79915e+06	5.01754e+06	2.10494e+06	2.28053e+06	1.80952e+06	1.75941e+06	1.86229e+06
Belgium	BEL	1978	Western Europe	Western Europe		103	8		1		2.52996e+11	9348049	9836814	4.80821e+06	5.0286e+06	2.06427e+06	2.29934e+06	1.83358e+06	1.80091e+06	1.83871e+06
Belgium	BEL	1979	Western Europe	Western Europe		158	9		1	22.5	2.58919e+11	9375266	9854377	4.81625e+06	5.03813e+06	2.02432e+06	2.31457e+06	1.86036e+06	1.83387e+06	1.82126e+06
Belgium	BEL	1980	Western Europe	Western Europe		148	9		2	22.8	2.70425e+11	9403844	9868995	4.82303e+06	5.04597e+06	1.98779e+06	2.32738e+06	1.88671e+06	1.85122e+06	1.8159e+06
Belgium	BEL	1981	Western Europe	Western Europe		137	9		6	23	2.6967e+11	9418778	9880592	4.82851e+06	5.05209e+06	1.95189e+06	2.33424e+06	1.91112e+06	1.8525e+06	1.83085e+06
Belgium	BEL	1982	Western Europe	Western Europe		146	9		0	23.2	2.71275e+11	9426273	9889824	4.83302e+06	5.05681e+06	1.9215e+06	2.33753e+06	1.93442e+06	1.84025e+06	1.85612e+06
Belgium	BEL	1983	Western Europe	Western Europe		176	9		2	23.5	2.72121e+11	9435379	9897880	4.83713e+06	5.06075e+06	1.89574e+06	2.3368e+06	1.95877e+06	1.81916e+06	1.88741e+06
Belgium	BEL	1984	Western Europe	Western Europe		164	9		0	23.3	2.78832e+11	9444896	9906371	4.84168e+06	5.0647e+06	1.87231e+06	2.3314e+06	1.98808e+06	1.7966e+06	1.91798e+06
Belgium	BEL	1985	Western Europe	Western Europe		200	9		10	23.1	2.83438e+11	9457075	9916578	4.84725e+06	5.06933e+06	1.85025e+06	2.32086e+06	2.02443e+06	1.77716e+06	1.94388e+06
Belgium	BEL	1986	Western Europe	Western Europe		210	9		0	23.1	2.88604e+11	9469618	9928542	4.8539e+06	5.07464e+06	1.83512e+06	2.30449e+06	2.06253e+06	1.75458e+06	1.97182e+06
Belgium	BEL	1987	Western Europe	Western Europe		156	9		1	23.3	2.95261e+11	9486775	9942289	4.8616e+06	5.08069e+06	1.81957e+06	2.28539e+06	2.10681e+06	1.73446e+06	1.99606e+06
Belgium	BEL	1988	Western Europe	Western Europe		154	9		1	23.4	3.09207e+11	9525797	9959020	4.87082e+06	5.0882e+06	1.80572e+06	2.26329e+06	2.15344e+06	1.71878e+06	2.0178e+06
Belgium	BEL	1989	Western Europe	Western Europe		135	9		4	23.4	3.19934e+11	9569207	9980176	4.88215e+06	5.09803e+06	1.79663e+06	2.23773e+06	2.19662e+06	1.71021e+06	2.03899e+06
Belgium	BEL	1990	Western Europe	Western Europe	103.672	144	9		2	23.4	3.29972e+11	9606261	10006544	4.89587e+06	5.11067e+06	1.79378e+06	2.20871e+06	2.23277e+06	1.71051e+06	2.06078e+06
Belgium	BEL	1991	Western Europe	Western Europe	102.232	142	9		1	23.4	3.3602e+11	9650427	10039445	4.91261e+06	5.12684e+06	1.79172e+06	2.18049e+06	2.26285e+06	1.71646e+06	2.08792e+06
Belgium	BEL	1992	Western Europe	Western Europe	120.951	168	9		1	23.4	3.41164e+11	9697796	10078101	4.932e+06	5.1461e+06	1.7969e+06	2.14822e+06	2.28627e+06	1.73255e+06	2.11416e+06
Belgium	BEL	1993	Western Europe	Western Europe	144.709	201	9			24.2	3.37882e+11	9743821	10118674	4.95221e+06	5.16647e+06	1.80686e+06	2.11309e+06	2.30421e+06	1.75578e+06	2.13874e+06
Belgium	BEL	1994	Western Europe	Western Europe	120	184	9		0	25	3.48785e+11	9781788	10155919	4.97071e+06	5.18521e+06	1.81654e+06	2.07761e+06	2.31945e+06	1.78156e+06	2.16076e+06
Belgium	BEL	1995	Western Europe	Western Europe	142	169	9		0	25.4	3.57103e+11	9810102	10186305	4.98582e+06	5.20049e+06	1.82225e+06	2.04361e+06	2.33369e+06	1.807e+06	2.17976e+06
Belgium	BEL	1996	Western Europe	Western Europe	120	202	9			25.3	3.62793e+11	9836805	10208275	4.99676e+06	5.21152e+06	1.82461e+06	2.01106e+06	2.34372e+06	1.82847e+06	2.20041e+06
Belgium	BEL	1997	Western Europe	Western Europe	145	177	9		4	25.4	3.76254e+11	9868070	10223789	5.00448e+06	5.21931e+06	1.82116e+06	1.98207e+06	2.35222e+06	1.84965e+06	2.21868e+06
Belgium	BEL	1998	Western Europe	Western Europe		206	10_1		0	26	3.83686e+11	9896510	10237299	5.01134e+06	5.22596e+06	1.81422e+06	1.95688e+06	2.3586e+06	1.87274e+06	2.23485e+06
Belgium	BEL	1999	Western Europe	Western Europe		253	10_1		0	26.5	3.97358e+11	9926274	10255160	5.02065e+06	5.23451e+06	1.80829e+06	1.93518e+06	2.3616e+06	1.90131e+06	2.24878e+06
Belgium	BEL	2000	Western Europe	Western Europe	212	173	10_1			26.8	4.11797e+11	9956834	10282033	5.03481e+06	5.24722e+06	1.80612e+06	1.91692e+06	2.36064e+06	1.9374e+06	2.26095e+06
Belgium	BEL	2001	Western Europe	Western Europe	282	192	10_1			26.8	4.15139e+11	9996900	10319019	5.05445e+06	5.26457e+06	1.79954e+06	1.91483e+06	2.35496e+06	1.97733e+06	2.27236e+06
Belgium	BEL	2002	Western Europe	Western Europe	319	198	10_1		0	26.7	4.2253e+11	10047497	10364885	5.07888e+06	5.28601e+06	1.79825e+06	1.91629e+06	2.34585e+06	2.02353e+06	2.28097e+06
Belgium	BEL	2003	Western Europe	Western Europe	230	144	10_1		0	26.6	4.25803e+11	10095147	10419032	5.1076e+06	5.31143e+06	1.80094e+06	1.92105e+06	2.33352e+06	2.07291e+06	2.29062e+06
Belgium	BEL	2004	Western Europe	Western Europe	268	178	10_1			26.6	4.4128e+11	10144456	10480117	5.13966e+06	5.34045e+06	1.80489e+06	1.92906e+06	2.31873e+06	2.1207e+06	2.30674e+06
Belgium	BEL	2005	Western Europe	Western Europe	221	163	10_2			26.4	4.50521e+11	10205859	10546886	5.17424e+06	5.37265e+06	1.8088e+06	1.93969e+06	2.30236e+06	2.16367e+06	2.33237e+06
Belgium	BEL	2006	Western Europe	Western Europe	221	146	10_2			26.2	4.61812e+11	10278774	10619567	5.21147e+06	5.40809e+06	1.81574e+06	1.95943e+06	2.28477e+06	2.1946e+06	2.36503e+06
Belgium	BEL	2007	Western Europe	Western Europe	211	157	10_2		0	26	4.7774e+11	10359739	10697835	5251297	5446538	1822541	1980614	2268297	2220868	2405515
Belgium	BEL	2008	Western Europe	Western Europe	203	128	10_2			25.9	4.81481e+11	10447150	10779173	5.29239e+06	5.48679e+06	1.82975e+06	2.00085e+06	2.25437e+06	2.24338e+06	2.45083e+06
Belgium	BEL	2009	Western Europe	Western Europe	189	134	10_2		0	25.8	4.70633e+11	10536729	10860290	5.33301e+06	5.52728e+06	1.8379e+06	2.01707e+06	2.24476e+06	2.26423e+06	2.49633e+06
Belgium	BEL	2010	Western Europe	Western Europe	189	117	10_2			25.8	4.83548e+11	10638559	10938739	5.37196e+06	5.56678e+06	1.84676e+06	2.02737e+06	2.24047e+06	2.28464e+06	2.5395e+06
Belgium	BEL	2011	Western Europe	Western Europe	214	146	10_2			25.7	4.92244e+11	10792210	11013083	5.40827e+06	5.60481e+06	1.86297e+06	2.03585e+06	2.23547e+06	2.3037e+06	2.57509e+06
Belgium	BEL	2012	Western Europe	Western Europe	205	130	10_2		1	25.7	4.93399e+11	10875857	11083550	5.44223e+06	5.64132e+06	1.87612e+06	2.04099e+06	2.23415e+06	2.32367e+06	2.60862e+06
Belgium	BEL	2013	Western Europe	Western Europe	205	110	10_2			25.7	4.94389e+11	10934111	11151512	5.47549e+06	5.67602e+06	1.88851e+06	2.04298e+06	2.23534e+06	2.34312e+06	2.64156e+06
Belgium	BEL	2014	Western Europe	Western Europe	208	114	10_2		4	25.7	5.00783e+11	10964475	11219161	5.51044e+06	5.70872e+06	1.90266e+06	2.04293e+06	2.23784e+06	2.35995e+06	2.67578e+06
Belgium	BEL	2015	Western Europe	Western Europe	220	119	10_2			25.7	5.07929e+11	11032703	11287940	5.54864e+06	5.7393e+06	1.91942e+06	2.04163e+06	2.24142e+06	2.37303e+06	2.71244e+06
Belgium	BEL	2016	Western Europe	Western Europe				34	32	25.7	5.15103e+11	11093122	1.13543e+07
Belize	BLZ	1950	Latin America	Central America									68919	33740.6	35178.4	26585.2	18424.9	12272.5	7520.24	4116.11
Belize	BLZ	1951	Latin America	Central America									71241	34903.3	36337.7	28165.1	18686.5	12400.2	7697.12	4292.06
Belize	BLZ	1952	Latin America	Central America									73427	36001	37426	29893.2	18835.3	12423.7	7829.83	4444.91
Belize	BLZ	1953	Latin America	Central America									75560	37076.9	38483.1	31571.4	18990.9	12444.9	7962.5	4590.25
Belize	BLZ	1954	Latin America	Central America									77687	38151.3	39535.7	33137.4	19186.8	12483.9	8129.95	4748.97
Belize	BLZ	1955	Latin America	Central America									79870	39264	40606	34641.9	19423.6	12551.3	8334.16	4919.08
Belize	BLZ	1956	Latin America	Central America									82141	40423.6	41717.4	36315.5	19540.3	12693.7	8522.38	5069.2
Belize	BLZ	1957	Latin America	Central America									84509	41621.7	42887.3	37811.6	19728.2	12931.1	8786.05	5252.03
Belize	BLZ	1958	Latin America	Central America									86956	42870.6	44085.4	39185.6	19990.7	13230.4	9090.21	5459.11
Belize	BLZ	1959	Latin America	Central America									89490	44156.6	45333.4	40467.6	20336.7	13586.4	9408.22	5691.12
Belize	BLZ	1960	Latin America	Central America							9.87355e+07	49740	92064	45460.4	46603.6	41681.4	20789.3	13974.6	9698.78	5919.88
Belize	BLZ	1961	Latin America	Central America							1.03566e+08	50874	94703	46798	47905	43474	21124.5	14179.3	9840.16	6085.09
Belize	BLZ	1962	Latin America	Central America							1.08633e+08	52013	97384	48156.7	49227.3	45108.7	21619.7	14424.3	9967.59	6263.77
Belize	BLZ	1963	Latin America	Central America							1.14017e+08	53188	100164	49567.3	50596.7	46713.3	22251.8	14676.9	10082.9	6438.97
Belize	BLZ	1964	Latin America	Central America		1	7				1.19718e+08	54410	103069	51028	52041	48331	22992	14927	10190	6629
Belize	BLZ	1965	Latin America	Central America		0	7				1.25621e+08	55692	106119	52569.3	53549.7	49983.3	23848.8	15152.9	10305	6828.97
Belize	BLZ	1966	Latin America	Central America		0	7				1.31614e+08	57046	109347	54198.3	55148.7	51589.3	24806.8	15441.9	10443	7065.97
Belize	BLZ	1967	Latin America	Central America		0	7				1.3808e+08	58442	112692	55881.1	56810.9	53255.9	25845.4	15707.8	10576.3	7306.57
Belize	BLZ	1968	Latin America	Central America		0	8				1.48253e+08	59828	116061	57580.4	58480.6	54898.3	26988.3	15932.7	10704.8	7536.88
Belize	BLZ	1969	Latin America	Central America		1	8				1.55823e+08	61107	119261	59198.7	60062.3	56358.6	28231.6	16087.4	10813.6	7769.77
Belize	BLZ	1970	Latin America	Central America		0	8				1.63315e+08	62268	122182	60682.7	61499.3	57566.7	29568.6	16148.9	10899.9	7997.94
Belize	BLZ	1971	Latin America	Central America		2	8				1.69781e+08	63401	124793	62003.7	62789.3	59086.7	30497.6	15960.9	10972.9	8274.94
Belize	BLZ	1972	Latin America	Central America		0	8				1.8713e+08	64396	127150	63209.7	63940.3	60433.6	31537.6	15627.9	11009.9	8540.94
Belize	BLZ	1973	Latin America	Central America		0	8				1.97145e+08	65278	129294	64317	64977	61594	32696	15199	11021	8784
Belize	BLZ	1974	Latin America	Central America		3	8				2.23878e+08	66086	131307	65385.3	65921.7	62606.4	33960.4	14743.1	11012.1	8985.06
Belize	BLZ	1975	Latin America	Central America		0	8				2.31922e+08	66858	133260	66462.3	66797.7	63487.3	35321.2	14306.8	10987.8	9156.88
Belize	BLZ	1976	Latin America	Central America		1	8				2.31843e+08	67590	135147	67558.7	67588.3	64292.7	35914.8	14687.2	11078.2	9174.12
Belize	BLZ	1977	Latin America	Central America		0	8				2.46905e+08	68294	136989	68663.3	68325.7	64915.3	36531.8	15135.9	11234	9171.97
Belize	BLZ	1978	Latin America	Central America		0	8				2.66461e+08	69059	138965	69851.3	69113.7	65434.3	37266	15635.4	11452.6	9176.71
Belize	BLZ	1979	Latin America	Central America		0	8				2.86491e+08	69998	141305	71186	70119	66109	38139.6	16145.2	11735.1	9176.09
Belize	BLZ	1980	Latin America	Central America		0	9		0		3.29942e+08	71175	144155	72731.7	71423.3	67115.6	39127.7	16627.8	12088.5	9195.37
Belize	BLZ	1981	Latin America	Central America		0	9				3.342e+08	72577	147566	74485	73081	67862.1	41073.7	17043.6	12300.8	9285.83
Belize	BLZ	1982	Latin America	Central America		0	9				3.33254e+08	74223	151500	76456.4	75043.6	69128.1	42950.1	17527.9	12533.6	9360.38
Belize	BLZ	1983	Latin America	Central America		0	9				3.26236e+08	76043	155822	78579.3	77242.7	70714.3	44766.4	18117.1	12774.1	9450.05
Belize	BLZ	1984	Latin America	Central America		0	9				3.32623e+08	77945	160347	80804	79543	72356.9	46616.4	18826.4	12975.2	9572.16
Belize	BLZ	1985	Latin America	Central America							3.36172e+08	79853	164921	83076	81845	73847.9	48516.7	19681.2	13129.1	9746.08
Belize	BLZ	1986	Latin America	Central America		0	9				3.51549e+08	81779	169568	85417.3	84150.7	75728.4	49906.8	20744.9	13154	10034
Belize	BLZ	1987	Latin America	Central America		1	9				3.90978e+08	83738	174320	87830.3	86489.7	77393.8	51407	21963.1	13176.5	10379.7
Belize	BLZ	1988	Latin America	Central America							4.27095e+08	85658	179028	90237.4	88790.6	78889.1	52886.2	23309.4	13203.2	10740.1
Belize	BLZ	1989	Latin America	Central America		1	9				4.83006e+08	87432	183469	92504.7	90964.3	80255.8	54135.5	24741.8	13256.9	11078.9
Belize	BLZ	1990	Latin America	Central America		4	9				5.34342e+08	89022	187552	94570.7	92981.3	81506.8	55094.5	26216.8	13366.9	11366.9
Belize	BLZ	1991	Latin America	Central America		6	9		2		5.90432e+08	90414	191126	96359.6	94766.4	82705.9	55202.8	27940.6	13555.8	11720.9
Belize	BLZ	1992	Latin America	Central America					0		6.61495e+08	92011	194317	97948.3	96368.7	83862.5	54882.1	29732.6	13833.9	12005.9
Belize	BLZ	1993	Latin America	Central America		0	9			51.3	7.03014e+08	93660	197616	99577.3	98038.7	85050.5	54444.1	31602.6	14249.9	12268.9
Belize	BLZ	1994	Latin America	Central America		2	9			51.2	7.04125e+08	95672	201674	101597	100077	86450	54350	33488	14831	12555
Belize	BLZ	1995	Latin America	Central America		0	9			51.1	7.08659e+08	98274	206963	104242	102721	88282.6	54897.2	35285.1	15584	12914
Belize	BLZ	1996	Latin America	Central America		0	9			50.9	7.18784e+08	101556	213676	107613	106063	90190.8	58181.7	36269.3	16026.1	13008.1
Belize	BLZ	1997	Latin America	Central America		18	10_1			50.6	7.44266e+08	105425	221606	111599	110007	92462.2	61917.3	37452.7	16572.9	13200.9
Belize	BLZ	1998	Latin America	Central America		49	10_1			50.2	7.72109e+08	109654	230284	115966	114318	95103.9	65671.1	38896.8	17179.6	13432.7
Belize	BLZ	1999	Latin America	Central America		40	10_1			49.9	8.39903e+08	113925	239026	120363	118663	97964.2	68990.3	40627.7	17828.9	13614.9
Belize	BLZ	2000	Latin America	Central America	41	57	10_1		0	49.7	9.49416e+08	117878	247315	124519	122796	100762	71655.2	42646.5	18501.2	13750.1
Belize	BLZ	2001	Latin America	Central America	64	54	10_1			49.5	9.97035e+08	120842	254984	128348	126636	103084	73834.8	45231	19092.7	13741.8
Belize	BLZ	2002	Latin America	Central America	87	66	10_1			49.3	1.04807e+09	123557	262206	131947	130259	105192	75604.5	48042.7	19700.2	13666.1
Belize	BLZ	2003	Latin America	Central America	67	59	10_1			49.2	1.14582e+09	126090	269130	135378	133752	107063	77151.8	51013.4	20346.8	13554.9
Belize	BLZ	2004	Latin America	Central America	79	40	10_1			49.1	1.1991e+09	128602	276089	138812	137277	108770	78750.5	54037.7	21084.2	13446.1
Belize	BLZ	2005	Latin America	Central America	81	47	10_2			49.1	1.23003e+09	131188	283277	142328	140949	110379	80559.2	57006.1	21979.7	13352.8
Belize	BLZ	2006	Latin America	Central America	92	47	10_2			49	1.28639e+09	133863	290747	145961	144786	111426	82446.2	58403.1	24409.7	14061.8
Belize	BLZ	2007	Latin America	Central America	97	35	10_2			48.9	1.3006e+09	136584	298407	149673	148734	112408	84663.5	59432.8	27003.3	14899.1
Belize	BLZ	2008	Latin America	Central America	103	38	10_2			48.9	1.34259e+09	139308	306165	153418	152747	113296	87062.5	60227.7	29697.9	15881
Belize	BLZ	2009	Latin America	Central America	97	84	10_2			48.8	1.35216e+09	141996	313929	157164	156765	114095	89479	60948.5	32397.2	17009.1
Belize	BLZ	2010	Latin America	Central America	129	115	10_2				1397113450	144605	321608	160869	160739	114784	91833.5	61686.3	35011.1	18293.1
Belize	BLZ	2011	Latin America	Central America	124	124	10_2				1.42651e+09	147208	329192	164530	164662	115171	94944.5	63551.3	36716.1	18809.1
Belize	BLZ	2012	Latin America	Central America	145	128	10_2				1.48073e+09	149818	336701	168163	168538	115631	97846.6	65477.3	38394.7	19350.9
Belize	BLZ	2013	Latin America	Central America	99	116	10_2		0		1.4913e+09	152465	344181	171788	172393	116066	100598	67499.9	40082.5	19934.8
Belize	BLZ	2014	Latin America	Central America	123	114	10_2				1.55162e+09	155181	351694	175428	176266	116390	103253	69626.6	41833.8	20590.9
Belize	BLZ	2015	Latin America	Central America	119	113	10_2				1.61051e+09	157990	359288	179107	180181	116602	105816	71854.1	43673.1	21342
Belize	BLZ	2016	Latin America	Central America	138						1.60267e+09	160891	367029
Benin	BEN	1950	Africa	Western Africa									2255226	1.05073e+06	1.2045e+06	793397	515619	393408	301168	251634
Benin	BEN	1951	Africa	Western Africa									2258476	1.05563e+06	1.20285e+06	805987	517886	391487	299500	243616
Benin	BEN	1952	Africa	Western Africa									2264871	1.06165e+06	1.20323e+06	820374	521276	389731	298390	235100
Benin	BEN	1953	Africa	Western Africa									2274476	1.06886e+06	1.20562e+06	834016	526935	388818	298211	226496
Benin	BEN	1954	Africa	Western Africa									2287385	1.07736e+06	1.21003e+06	846379	535423	388861	298913	217809
Benin	BEN	1955	Africa	Western Africa									2303587	1.08718e+06	1.21641e+06	857936	546798	389672	300245	208936
Benin	BEN	1956	Africa	Western Africa									2323056	1.09838e+06	1.22468e+06	875138	554594	388182	298576	206565
Benin	BEN	1957	Africa	Western Africa									2345717	1.11094e+06	1.23478e+06	889735	565741	388036	297974	204231
Benin	BEN	1958	Africa	Western Africa									2371453	1.12485e+06	1.2466e+06	903665	579044	388860	298126	201759
Benin	BEN	1959	Africa	Western Africa									2400127	1.1401e+06	1.26003e+06	919042	593006	390329	298783	198968
Benin	BEN	1960	Africa	Western Africa							1.26543e+09	225533	2431622	1.15665e+06	1.27497e+06	936953	606833	392271	299782	195783
Benin	BEN	1961	Africa	Western Africa							1.30518e+09	243036	2465867	1.17451e+06	1.29136e+06	961036	616267	393297	298860	196406
Benin	BEN	1962	Africa	Western Africa							1.26046e+09	262053	2502896	1.19368e+06	1.30921e+06	986689	625787	395162	298574	196684
Benin	BEN	1963	Africa	Western Africa							1.32008e+09	282715	2542859	1.21426e+06	1.3286e+06	1.01379e+06	635756	397860	298813	196644
Benin	BEN	1964	Africa	Western Africa							1.40787e+09	305170	2585965	1.23633e+06	1.34964e+06	1.04158e+06	646962	401508	299531	196383
Benin	BEN	1965	Africa	Western Africa							1.4824e+09	329545	2632356	1.25994e+06	1.37242e+06	1.06967e+06	659949	406135	300663	195945
Benin	BEN	1966	Africa	Western Africa							1.53541e+09	356057	2682159	1285185	1396974	1102192	670397	409937	299961	199672
Benin	BEN	1967	Africa	Western Africa							1.55197e+09	384830	2735307	1.31202e+06	1.42329e+06	1.13418e+06	682929	414969	299895	203337
Benin	BEN	1968	Africa	Western Africa							1.6116e+09	416031	2791590	1.34031e+06	1.45128e+06	1.166e+06	697041	421335	300354	206861
Benin	BEN	1969	Africa	Western Africa							1.65797e+09	449720	2850661	1.36985e+06	1.48082e+06	1.1981e+06	711949	429252	301235	210123
Benin	BEN	1970	Africa	Western Africa							1.69275e+09	486099	2912340	1.4005e+06	1.51184e+06	1.23072e+06	727307	438780	302461	213067
Benin	BEN	1971	Africa	Western Africa							1.66742e+09	525276	2976572	1.43223e+06	1.54434e+06	1.26962e+06	739341	448523	302518	216574
Benin	BEN	1972	Africa	Western Africa							1.77457e+09	567564	3043567	1.46518e+06	1.57839e+06	1.3079e+06	752428	460118	303259	219857
Benin	BEN	1973	Africa	Western Africa							1.84034e+09	613051	3113675	1.49954e+06	1.61413e+06	1.3461e+06	767101	472901	304631	222941
Benin	BEN	1974	Africa	Western Africa							1.90179e+09	662185	3187412	1.53563e+06	1.65178e+06	1.38481e+06	784241	485908	306605	225845
Benin	BEN	1975	Africa	Western Africa							1.80869e+09	715202	3265165	1.57366e+06	1.6915e+06	1.42448e+06	804436	498503	309153	228589
Benin	BEN	1976	Africa	Western Africa							1.82469e+09	772494	3347173	1.6138e+06	1.73338e+06	1.47073e+06	824152	509656	310869	231764
Benin	BEN	1977	Africa	Western Africa							1.91563e+09	834085	3433439	1.65603e+06	1.77741e+06	1.51732e+06	847153	520676	313475	234812
Benin	BEN	1978	Africa	Western Africa							1.93967e+09	900437	3523938	1.70036e+06	1.82357e+06	1.56448e+06	872960	531840	316932	237722
Benin	BEN	1979	Africa	Western Africa							2.06644e+09	965278	3618526	1.74676e+06	1.87177e+06	1.61224e+06	900870	543664	321263	240486
Benin	BEN	1980	Africa	Western Africa							2.20658e+09	1016236	3717165	1.79519e+06	1.92198e+06	1.66068e+06	930506	556432	326460	243089
Benin	BEN	1981	Africa	Western Africa							2.42623e+09	1070018	3820128	1.84582e+06	1.9743e+06	1.71634e+06	958342	568683	330880	245884
Benin	BEN	1982	Africa	Western Africa							2.48046e+09	1126940	3927714	1.89884e+06	2.02888e+06	1.77166e+06	988606	582382	336408	248656
Benin	BEN	1983	Africa	Western Africa							2.37261e+09	1187099	4039949	1.95427e+06	2.08568e+06	1.82729e+06	1.02101e+06	597148	343149	251345
Benin	BEN	1984	Africa	Western Africa							2.56076e+09	1250621	4.15682e+06	2012142	2.14468e+06	1883900	1055270	612388	351344	253917
Benin	BEN	1985	Africa	Western Africa							2.75359e+09	1317607	4278501	2.07258e+06	2.20592e+06	1.94192e+06	1.09132e+06	627819	361078	256360
Benin	BEN	1986	Africa	Western Africa							2.81337e+09	1388168	4404506	2.13532e+06	2.26918e+06	2.00665e+06	1.12522e+06	641989	370813	259829
Benin	BEN	1987	Africa	Western Africa							2.77117e+09	1462441	4535263	2.20061e+06	2.33465e+06	2.07154e+06	1.16133e+06	656779	382302	263316
Benin	BEN	1988	Africa	Western Africa							2.86554e+09	1541340	4672852	2.26954e+06	2.40331e+06	2.13779e+06	1.20002e+06	672972	395089	266981
Benin	BEN	1989	Africa	Western Africa							2.78375e+09	1625791	4820016	2.34354e+06	2.47647e+06	2.20685e+06	1.2419e+06	691699	408543	271023
Benin	BEN	1990	Africa	Western Africa							3.03362e+09	1716834	4978496	2.42354e+06	2.55495e+06	2.2797e+06	1.28742e+06	713611	422228	275541
Benin	BEN	1991	Africa	Western Africa							3.16182e+09	1815044	5149499	2.51018e+06	2.63932e+06	2.35816e+06	1.33682e+06	739082	434631	280797
Benin	BEN	1992	Africa	Western Africa					0		3.25534e+09	1910225	5331803	2.60282e+06	2.72898e+06	2.439e+06	1.38983e+06	768586	447698	286694
Benin	BEN	1993	Africa	Western Africa							3.44532e+09	1995344	5521763	2.6995e+06	2.82226e+06	2.52095e+06	1.44509e+06	801251	461380	293099
Benin	BEN	1994	Africa	Western Africa					0		3.51493e+09	2082662	5714220	2.79746e+06	2.91676e+06	2.60175e+06	1.50104e+06	835837	475773	299821
Benin	BEN	1995	Africa	Western Africa					0		3.72742e+09	2170765	5905558	2.89476e+06	3.0108e+06	2.6796e+06	1.55676e+06	871509	490918	306775
Benin	BEN	1996	Africa	Western Africa					0		3.8886e+09	2259203	6094259	2.99056e+06	3.1037e+06	2.76819e+06	1.60643e+06	902631	503890	313113
Benin	BEN	1997	Africa	Western Africa							4.1116e+09	2348391	6281639	3.08557e+06	3.19607e+06	2.85262e+06	1.65728e+06	934585	517716	319438
Benin	BEN	1998	Africa	Western Africa							4.27446e+09	2439225	6470265	3.18123e+06	3.28903e+06	2.93448e+06	1.70984e+06	967535	532303	326107
Benin	BEN	1999	Africa	Western Africa							4.50278e+09	2533357	6664098	3.27981e+06	3.38429e+06	3.01615e+06	1.76503e+06	1.00181e+06	547508	333604
Benin	BEN	2000	Africa	Western Africa							4.76664e+09	2631925	6865951	3.38286e+06	3.48309e+06	3.09921e+06	1.82359e+06	1.03763e+06	563315	342216
Benin	BEN	2001	Africa	Western Africa							5.02073e+09	2735157	7076733	3.49095e+06	3.58578e+06	3.18937e+06	1.8836e+06	1.0739e+06	577823	352029
Benin	BEN	2002	Africa	Western Africa						42.4	5.25391e+09	2842942	7295394	3.60344e+06	3.69195e+06	3.27968e+06	1.94726e+06	1.11219e+06	593386	362880
Benin	BEN	2003	Africa	Western Africa						42.4	5.43486e+09	2955352	7520555	3.71931e+06	3.80124e+06	3.36983e+06	2.01388e+06	1.1522e+06	610334	374309
Benin	BEN	2004	Africa	Western Africa						43	5.6756e+09	3071714	7750004	3.83699e+06	3.91301e+06	3.45913e+06	2.08251e+06	1.19354e+06	629188	385637
Benin	BEN	2005	Africa	Western Africa						43.5	5.77274e+09	3191453	7982225	3.9554e+06	4.02682e+06	3.54718e+06	2.15248e+06	1.2359e+06	650193	396471
Benin	BEN	2006	Africa	Western Africa						44	6.0006e+09	3314532	8.2169e+06	4.07423e+06	4.14266e+06	3.64597e+06	2.21712e+06	1.27502e+06	671008	407777
Benin	BEN	2007	Africa	Western Africa					0	44.3	6.35982e+09	3441354	8454791	4.19403e+06	4.26077e+06	3.7436e+06	2.28398e+06	1.31478e+06	693862	418576
Benin	BEN	2008	Africa	Western Africa						44.5	6.67081e+09	3572519	8696916	4.31562e+06	4.38129e+06	3.84042e+06	2.35333e+06	1.35536e+06	718529	429276
Benin	BEN	2009	Africa	Western Africa						44.6	6.82619e+09	3708565	8944706	4.44026e+06	4.50444e+06	3.93689e+06	2.42558e+06	1.39709e+06	744688	440459
Benin	BEN	2010	Africa	Western Africa						44.6	6.97024e+09	3850258	9199259	4.56884e+06	4.63042e+06	4.03351e+06	2.50097e+06	1.44017e+06	772131	452475
Benin	BEN	2011	Africa	Western Africa						44.6	7.17675e+09	3997756	9460802	4701592	4759210	4138597	2574601	1483715	798767	465122
Benin	BEN	2012	Africa	Western Africa						44.8	7.52242e+09	4151141	9729160	4838309	4890851	4242234	2651863	1529306	827192	478565
Benin	BEN	2013	Africa	Western Africa						45	8.06326e+09	4310518	10004451	4.97882e+06	5.02563e+06	4.34514e+06	2.73236e+06	1.57691e+06	857196	492842
Benin	BEN	2014	Africa	Western Africa						45.2	8.57542e+09	4476160	10286712	5.12284e+06	5.16387e+06	4.44814e+06	2.81552e+06	1.62655e+06	888543	507953
Benin	BEN	2015	Africa	Western Africa						45.3	8.75515e+09	4648131	10575952	5.27013e+06	5.30583e+06	4.55158e+06	2.90109e+06	1.67826e+06	921076	523947
Benin	BEN	2016	Africa	Western Africa							9.10228e+09	4826757	10885366
Bermuda	BMU	1950	Northern America	Northern America									37260
Bermuda	BMU	1951	Northern America	Northern America									37814
Bermuda	BMU	1952	Northern America	Northern America									38478
Bermuda	BMU	1953	Northern America	Northern America									39198
Bermuda	BMU	1954	Northern America	Northern America									39966
Bermuda	BMU	1955	Northern America	Northern America									40755
Bermuda	BMU	1956	Northern America	Northern America									41562
Bermuda	BMU	1957	Northern America	Northern America									42394
Bermuda	BMU	1958	Northern America	Northern America									43233
Bermuda	BMU	1959	Northern America	Northern America									44075
Bermuda	BMU	1960	Northern America	Northern America							1.23602e+09	44400	44946
Bermuda	BMU	1961	Northern America	Northern America							1.29387e+09	45500	45834
Bermuda	BMU	1962	Northern America	Northern America							1.35171e+09	46600	46725
Bermuda	BMU	1963	Northern America	Northern America							1.36617e+09	47700	47603
Bermuda	BMU	1964	Northern America	Northern America		1	7				1.51795e+09	48900	48435
Bermuda	BMU	1965	Northern America	Northern America		0	7				1.59021e+09	50100	49209
Bermuda	BMU	1966	Northern America	Northern America							1.81862e+09	51000	49914
Bermuda	BMU	1967	Northern America	Northern America		1	7				2.06004e+09	52000	50558
Bermuda	BMU	1968	Northern America	Northern America		1	8				2.10341e+09	53000	51147
Bermuda	BMU	1969	Northern America	Northern America		0	8				2.17569e+09	54000	51720
Bermuda	BMU	1970	Northern America	Northern America		0	8				2.31303e+09	55000	52286
Bermuda	BMU	1971	Northern America	Northern America		1	8				2.39254e+09	54600	52856
Bermuda	BMU	1972	Northern America	Northern America		2	8				2.43591e+09	54200	53430
Bermuda	BMU	1973	Northern America	Northern America		5	8				2.47205e+09	53800	53978
Bermuda	BMU	1974	Northern America	Northern America		1	8				2.49373e+09	53400	54508
Bermuda	BMU	1975	Northern America	Northern America		5	8				2.5877e+09	53000	54990
Bermuda	BMU	1976	Northern America	Northern America		0	8				2.819e+09	53200	55431
Bermuda	BMU	1977	Northern America	Northern America		2	8				2.98525e+09	53400	55849
Bermuda	BMU	1978	Northern America	Northern America		1	8				3.02862e+09	53600	56236
Bermuda	BMU	1979	Northern America	Northern America							3.09367e+09	53800	56616
Bermuda	BMU	1980	Northern America	Northern America		2	9				3.33943e+09	54670	56992
Bermuda	BMU	1981	Northern America	Northern America							3.41894e+09	55050	57371
Bermuda	BMU	1982	Northern America	Northern America							3.23824e+09	55449	57746
Bermuda	BMU	1983	Northern America	Northern America		2	9				3.30329e+09	55930	58134
Bermuda	BMU	1984	Northern America	Northern America		0	9				3.31919e+09	56423	58525
Bermuda	BMU	1985	Northern America	Northern America		2	9				3.25269e+09	56898	58920
Bermuda	BMU	1986	Northern America	Northern America		3	9				3.46954e+09	57382	59324
Bermuda	BMU	1987	Northern America	Northern America		2	9				3.59965e+09	57849	59731
Bermuda	BMU	1988	Northern America	Northern America		5	9				3.74566e+09	58347	60140
Bermuda	BMU	1989	Northern America	Northern America		3	9				3.76228e+09	58841	60538
Bermuda	BMU	1990	Northern America	Northern America	1	1	9				3.76301e+09	59326	60930	28993.6	31936.4
Bermuda	BMU	1991	Northern America	Northern America	3	3	9				3.63001e+09	59021	61312	29175.3	32136.7
Bermuda	BMU	1992	Northern America	Northern America	1	1	9				3.62784e+09	58595	61677	29349	32328
Bermuda	BMU	1993	Northern America	Northern America	3	2	9				3.73698e+09	58910	62034	29518.9	32515.1
Bermuda	BMU	1994	Northern America	Northern America	6	2	9				3.75939e+09	59320	62381	29684	32697
Bermuda	BMU	1995	Northern America	Northern America		0	9				3.92477e+09	59746	62696	29833.9	32862.1
Bermuda	BMU	1996	Northern America	Northern America	4	4	10_1				4.02684e+09	60129	62986	29971.9	33014.1
Bermuda	BMU	1997	Northern America	Northern America	2	1	10_1				4.21207e+09	60497	63259	30101.8	33157.2
Bermuda	BMU	1998	Northern America	Northern America	0						4.37634e+09	60943	63511	30221.7	33289.3
Bermuda	BMU	1999	Northern America	Northern America	2	1	10_1				4.52438e+09	61285	63767	30343.6	33423.4
Bermuda	BMU	2000	Northern America	Northern America	0						4.94592e+09	61833	64028	30467.8	33560.2
Bermuda	BMU	2001	Northern America	Northern America	3	2	10_1				5.30314e+09	62504	64323	30608.1	33714.9
Bermuda	BMU	2002	Northern America	Northern America	1						5.22477e+09	62912	64610	30744.7	33865.3
Bermuda	BMU	2003	Northern America	Northern America	2	1	10_1				5.40297e+09	63325	64870	30868.4	34001.6
Bermuda	BMU	2004	Northern America	Northern America	1	1	10_1				5.52839e+09	63740	65065	30961.2	34103.8
Bermuda	BMU	2005	Northern America	Northern America	2	2	10_2				5.62094e+09	64154	65130	30992.1	34137.9
Bermuda	BMU	2006	Northern America	Northern America	3						5.93256e+09	64523	65063	30960.3	34102.7
Bermuda	BMU	2007	Northern America	Northern America	3						6.10139e+09	64888	64892	30878.9	34013.1
Bermuda	BMU	2008	Northern America	Northern America	5						6.19462e+09	65273	64625	30751.8	33873.2
Bermuda	BMU	2009	Northern America	Northern America	6						5.86728e+09	65636	64303	30598.6	33704.4
Bermuda	BMU	2010	Northern America	Northern America	7	6	10_2				5744414000	65124	63956	30433.5	33522.5
Bermuda	BMU	2011	Northern America	Northern America	8	4	10_2				5.55258e+09	64564	63581	30255.1	33325.9
Bermuda	BMU	2012	Northern America	Northern America	6	3	10_2				5.28414e+09	64798	63179	30063.8	33115.2
Bermuda	BMU	2013	Northern America	Northern America	5	4	10_2				5.15145e+09	65001	62771	29869.6	32901.4
Bermuda	BMU	2014	Northern America	Northern America	4	4	10_2					65139	62382	29684.5	32697.5
Bermuda	BMU	2015	Northern America	Northern America	4	1	10_2					65239	62003	29504.2	32498.8
Bermuda	BMU	2016	Northern America	Northern America	8							65341	61727.8
Bhutan	BTN	1950	Asia	Southern Asia									176797	90653.7	86143.3	77500.6	47126.2	28625.1	15936	7609.02
Bhutan	BTN	1951	Asia	Southern Asia									180825	92577.5	88247.5	79125	48458.3	29309.2	16187.6	7744.85
Bhutan	BTN	1952	Asia	Southern Asia									184790	94534.4	90255.6	80231.2	49991.4	30165.2	16519.1	7883.04
Bhutan	BTN	1953	Asia	Southern Asia									188816	96553.1	92262.9	81330.5	51526	31083.9	16878.4	7997.17
Bhutan	BTN	1954	Asia	Southern Asia									193011	98664.8	94346.2	82625.6	52994.3	32047.8	17246.5	8096.78
Bhutan	BTN	1955	Asia	Southern Asia									197457	100912	96544.7	84135.4	54437.8	33073.9	17638	8171.98
Bhutan	BTN	1956	Asia	Southern Asia									202174	103282	98892	85817.2	55925.3	34037.7	18019.9	8373.94
Bhutan	BTN	1957	Asia	Southern Asia									207165	105782	101383	87876	57337	35009	18392	8551
Bhutan	BTN	1958	Asia	Southern Asia									212384	108386	103998	90071.9	58759.8	36046.8	18801.4	8704.15
Bhutan	BTN	1959	Asia	Southern Asia									217773	111068	106705	92141.8	60298.5	37201.8	19268.9	8861.96
Bhutan	BTN	1960	Asia	Southern Asia								8029	223288	113814	109474	94008.4	61996.9	38473.4	19799.2	9010.07
Bhutan	BTN	1961	Asia	Southern Asia								8681	228918	116635	112283	96723.4	63378.9	39396.4	20189.2	9230.07
Bhutan	BTN	1962	Asia	Southern Asia								9386	234706	119532	115174	99020.6	65058.4	40490.6	20678.3	9458.11
Bhutan	BTN	1963	Asia	Southern Asia								10154	240778	122569	118209	101204	66899.8	41730.5	21244.8	9698.91
Bhutan	BTN	1964	Asia	Southern Asia								10996	247325	125821	121504	103721	68716.3	43074.7	21885.9	9926.95
Bhutan	BTN	1965	Asia	Southern Asia								11927	254464	129358	125106	106805	70407.5	44508.8	22583.9	10159
Bhutan	BTN	1966	Asia	Southern Asia								12955	262244	133183	129061	110534	72120.5	45868.2	23242.1	10479
Bhutan	BTN	1967	Asia	Southern Asia								14091	270622	137287	133335	114695	73770	47369	23981	10807
Bhutan	BTN	1968	Asia	Southern Asia								15337	279515	141681	137834	119191	75377.8	49007.8	24802.4	11136.1
Bhutan	BTN	1969	Asia	Southern Asia								16694	288774	146347	142427	123756	77052.9	50783.4	25706.2	11475.1
Bhutan	BTN	1970	Asia	Southern Asia								18164	298301	151284	147017	128245	78848.1	52691.5	26695.2	11821.1
Bhutan	BTN	1971	Asia	Southern Asia								19755	308053	156474	151579	133368	80608.4	54256.2	27577.1	12243
Bhutan	BTN	1972	Asia	Southern Asia								21481	318045	161910	156135	138289	82596.3	55947.6	28548.3	12664.1
Bhutan	BTN	1973	Asia	Southern Asia								23343	328312	167570	160742	143078	84743.7	57777.4	29603.7	13108.9
Bhutan	BTN	1974	Asia	Southern Asia								25366	338943	173462	165481	147893	86955.5	59785.3	30745.7	13563.9
Bhutan	BTN	1975	Asia	Southern Asia								27565	349982	179563	170419	152801	89191.4	61979.2	31972.1	14038
Bhutan	BTN	1976	Asia	Southern Asia								29957	361455	185874	175581	158474	91415	63901	33086	14579
Bhutan	BTN	1977	Asia	Southern Asia								32543	373324	192382	180942	164087	93782.8	66019.4	34293.2	15141.1
Bhutan	BTN	1978	Asia	Southern Asia								35332	385384	198941	186443	169561	96302.8	68232.4	35571.2	15717.1
Bhutan	BTN	1979	Asia	Southern Asia								38304	397390	205378	192012	174757	99042.8	70392.4	36897.2	16300.1
Bhutan	BTN	1980	Asia	Southern Asia							1.65165e+08	41457	409172	211584	197588	179571	102036	72405.1	38265.6	16893.9
Bhutan	BTN	1981	Asia	Southern Asia							1.88136e+08	44754	420380	217356	203024	185280	104568	73555.6	39424.8	17550.9
Bhutan	BTN	1982	Asia	Southern Asia							1.94559e+08	48209	431050	222728	208322	190320	107451	74482.1	40592	18205
Bhutan	BTN	1983	Asia	Southern Asia							2.16565e+08	51895	441847	228073	213774	195085	110739	75345.5	41809.2	18868.1
Bhutan	BTN	1984	Asia	Southern Asia							2.26272e+08	55953	453720	233960	219760	200197	114454	76351.1	43134	19584
Bhutan	BTN	1985	Asia	Southern Asia							2.35802e+08	60458	467178	240688	226490	206032	118592	77614	44586	20354
Bhutan	BTN	1986	Asia	Southern Asia							2.63463e+08	65570	482952	248657	234295	213136	123234	79121.3	46138.7	21322.9
Bhutan	BTN	1987	Asia	Southern Asia							3.39067e+08	71262	500437	257544	242893	221105	128299	80883.7	47802.3	22346.1
Bhutan	BTN	1988	Asia	Southern Asia							3.55977e+08	77224	517273	266105	251168	228680	133279	82566.3	49406.1	23342.1
Bhutan	BTN	1989	Asia	Southern Asia							3.82435e+08	82959	530257	272654	257603	233956	137573	83766.9	50755.4	24206.2
Bhutan	BTN	1990	Asia	Southern Asia	20						4.24031e+08	88049	537280	276083	261197	235612	140800	84271.6	51725.8	24870.9
Bhutan	BTN	1991	Asia	Southern Asia	12						4.22301e+08	92203	537284	275879	261405	236998	141100	82528.4	51216.7	25441.8
Bhutan	BTN	1992	Asia	Southern Asia	27						4.41731e+08	95473	531525	272694	258831	235157	140307	80348.1	49978	25735
Bhutan	BTN	1993	Asia	Southern Asia	19						4.50505e+08	98299	523117	268117	255000	231671	139141	78232.5	48188.7	25883.9
Bhutan	BTN	1994	Asia	Southern Asia	20						4.72812e+08	101488	516503	264412	252091	229086	138430	76843.3	46140.1	26004.1
Bhutan	BTN	1995	Asia	Southern Asia	16						5.06259e+08	105740	514877	263221	251656	229205	138735	76626.2	44109.6	26200.8
Bhutan	BTN	1996	Asia	Southern Asia	12						5.34433e+08	111417	519282	265038	254244	228385	141379	78441.6	44212.3	26864.2
Bhutan	BTN	1997	Asia	Southern Asia	7			4			5.63153e+08	118446	528754	269401	259353	229668	145224	81339.5	44776.8	27745.9
Bhutan	BTN	1998	Asia	Southern Asia	11						5.96458e+08	126740	542155	275940	266215	232366	150212	85023.3	45752.1	28802.1
Bhutan	BTN	1999	Asia	Southern Asia	13						6.44079e+08	135946	557543	283904	273639	235163	156264	89045.6	47084.3	29986.2
Bhutan	BTN	2000	Asia	Southern Asia	18						6.88733e+08	145751	573416	292715	280701	237156	163224	93085.7	48709.3	31241.2
Bhutan	BTN	2001	Asia	Southern Asia	19						7.45235e+08	156126	589600	302362	287238	236591	172333	97809.6	50494.3	32372.2
Bhutan	BTN	2002	Asia	Southern Asia	19						8.25183e+08	167184	606399	312899	293500	235273	182161	102596	52795	33574
Bhutan	BTN	2003	Asia	Southern Asia	5					41.6	8.88428e+08	178851	623434	323868	299566	233431	192153	107483	55529.6	34837.8
Bhutan	BTN	2004	Asia	Southern Asia	15			0		41.4	9.40813e+08	191028	640282	334679	305603	231424	201585	112674	58481.9	36116.9
Bhutan	BTN	2005	Asia	Southern Asia	11					41.3	1.00782e+09	203328	656639	344887	311752	229407	209958	118367	61483	37425
Bhutan	BTN	2006	Asia	Southern Asia	9				4	41	1.07685e+09	213177	672228	354266	317962	228232	217132	123900	63998.1	38966.1
Bhutan	BTN	2007	Asia	Southern Asia	14					40.8	1.26989e+09	223048	686958	362826	324132	226966	223261	129861	66354.9	40516
Bhutan	BTN	2008	Asia	Southern Asia	18				5	40.7	1.33044e+09	232968	700950	370725	330225	225643	228318	136160	68764.9	42063.9
Bhutan	BTN	2009	Asia	Southern Asia	16					40.6	1.41901e+09	242987	714458	378258	336200	224165	232421	142691	71563.1	43618.1
Bhutan	BTN	2010	Asia	Southern Asia	16					40.6	1.58547e+09	253168	727641	385611	342030	222451	235628	149442	74930.8	45188.9
Bhutan	BTN	2011	Asia	Southern Asia	32				0	40.5	1.71058e+09	263510	740510	392822	347688	221623	237816	155784	78523.5	46763.7
Bhutan	BTN	2012	Asia	Southern Asia	33					40.4	1.79734e+09	273839	752967	399774	353193	220248	239350	162302	82709.2	48358.1
Bhutan	BTN	2013	Asia	Southern Asia	24						1.83584e+09	284099	764961	406418	358543	218600	240146	168981	87203.1	50030
Bhutan	BTN	2014	Asia	Southern Asia					0		1.94132e+09	294258	776448	412657	363791	217083	240109	175816	91567.9	51871.9
Bhutan	BTN	2015	Asia	Southern Asia	12						2.0694e+09	304277	787386	418442	368944	215882	239232	182782	95549.9	53941
Bhutan	BTN	2016	Asia	Southern Asia	9						2.23476e+09	314136	796960
Bolivia	BOL	1950	Latin America	South America									3089646	1.52389e+06	1.56576e+06	1.22088e+06	778419	492779	320788	276779
Bolivia	BOL	1951	Latin America	South America									3140336	1.54948e+06	1.59086e+06	1.25696e+06	788972	498535	322039	273828
Bolivia	BOL	1952	Latin America	South America									3193289	1.57623e+06	1.61706e+06	1.29841e+06	797868	503585	323444	269981
Bolivia	BOL	1953	Latin America	South America									3248461	1.60412e+06	1.64434e+06	1.33754e+06	808523	509942	326217	266241
Bolivia	BOL	1954	Latin America	South America									3305836	1.63314e+06	1.6727e+06	1.37174e+06	822425	518249	330696	262723
Bolivia	BOL	1955	Latin America	South America									3365360	1.66325e+06	1.70211e+06	1.40168e+06	839709	528196	336629	259147
Bolivia	BOL	1956	Latin America	South America									3427002	1.69446e+06	1.73255e+06	1.44251e+06	851488	535108	340283	257609
Bolivia	BOL	1957	Latin America	South America									3490684	1.72672e+06	1.76396e+06	1.47453e+06	868485	544885	346234	256547
Bolivia	BOL	1958	Latin America	South America									3556360	1.76002e+06	1.79634e+06	1.50262e+06	888482	556313	353366	255583
Bolivia	BOL	1959	Latin America	South America									3623965	1.79434e+06	1.82963e+06	1.5315e+06	909226	568228	360541	254468
Bolivia	BOL	1960	Latin America	South America							4.81884e+09	1357786	3693449	1.82964e+06	1.86381e+06	1.56306e+06	929969	580067	367181	253171
Bolivia	BOL	1961	Latin America	South America							4.91907e+09	1395202	3764813	1.86593e+06	1.89888e+06	1.5991e+06	947961	591152	372371	254234
Bolivia	BOL	1962	Latin America	South America							5.19307e+09	1433798	3838097	1.90323e+06	1.93487e+06	1.638e+06	965584	602300	377183	255032
Bolivia	BOL	1963	Latin America	South America							5.5265e+09	1473628	3913395	1.94159e+06	1.97181e+06	1.67792e+06	984303	613520	381896	255756
Bolivia	BOL	1964	Latin America	South America							5.79148e+09	1514810	3990857	1.98106e+06	2.0098e+06	1.71519e+06	1.0068e+06	625051	387108	256707
Bolivia	BOL	1965	Latin America	South America							6.11725e+09	1557286	4070590	2.0217e+06	2.04889e+06	1.74803e+06	1.03462e+06	636872	393078	257987
Bolivia	BOL	1966	Latin America	South America							6.5147e+09	1601227	4152668	2.06353e+06	2.08913e+06	1.78723e+06	1.06133e+06	646326	397438	260345
Bolivia	BOL	1967	Latin America	South America							6.9648e+09	1646632	4237125	2.10658e+06	2.13054e+06	1.82146e+06	1.09348e+06	656418	402782	262981
Bolivia	BOL	1968	Latin America	South America							6.11725e+09	1693563	4324064	2.15089e+06	2.17317e+06	1.85256e+06	1.12918e+06	667383	409061	265881
Bolivia	BOL	1969	Latin America	South America							6.30664e+09	1742044	4413590	2.19652e+06	2.21707e+06	1.88341e+06	1.16545e+06	679540	416205	268983
Bolivia	BOL	1970	Latin America	South America					0		6.27543e+09	1792218	4505778	2.2435e+06	2.26228e+06	1.91556e+06	1.20076e+06	693048	424175	272238
Bolivia	BOL	1971	Latin America	South America					0		6.59318e+09	1844009	4600591	2.2918e+06	2.3088e+06	1.95617e+06	1.23019e+06	706119	431303	276810
Bolivia	BOL	1972	Latin America	South America							7.11849e+09	1897509	4698083	2.34146e+06	2.35662e+06	1.99654e+06	1.25907e+06	721268	439599	281607
Bolivia	BOL	1973	Latin America	South America							7.52703e+09	1952801	4798509	2392597	2405912	2037343	1288147	737845	448758	286416
Bolivia	BOL	1974	Latin America	South America					0		7.74829e+09	2010085	4902168	2.44535e+06	2.45681e+06	2.07879e+06	1.31905e+06	754938	458447	290937
Bolivia	BOL	1975	Latin America	South America							8.31477e+09	2069524	5009257	2.49984e+06	2.50942e+06	2.12093e+06	1.35292e+06	771996	468406	295006
Bolivia	BOL	1976	Latin America	South America					0		8.69846e+09	2131079	5119833	2.55607e+06	2.56377e+06	2.17005e+06	1.38338e+06	787201	477757	301449
Bolivia	BOL	1977	Latin America	South America					0		9.13088e+09	2221487	5233677	2.61393e+06	2.61975e+06	2.21956e+06	1.41658e+06	802419	487476	307642
Bolivia	BOL	1978	Latin America	South America					0		9.31831e+09	2324287	5350322	2.6732e+06	2.67712e+06	2.26925e+06	1.4514e+06	818608	497287	313777
Bolivia	BOL	1979	Latin America	South America					0		9.33074e+09	2430642	5469123	2.73356e+06	2.73556e+06	2.31839e+06	1.4863e+06	837372	506937	320123
Bolivia	BOL	1980	Latin America	South America					11		9.20274e+09	2540518	5589575	2.79477e+06	2.79481e+06	2.36632e+06	1.52064e+06	859507	516315	326790
Bolivia	BOL	1981	Latin America	South America					1		9.2281e+09	2653552	5711599	2.85677e+06	2.85483e+06	2.42017e+06	1.5471e+06	882616	525287	336426
Bolivia	BOL	1982	Latin America	South America					0		8.86463e+09	2770078	5835182	2919564	2915618	2471341	1573678	909440	534095	346628
Bolivia	BOL	1983	Latin America	South America					0		8.50631e+09	2889746	5959960	2982948	2977012	2520335	1600894	938307	542942	357482
Bolivia	BOL	1984	Latin America	South America					1		8.48924e+09	3012564	6085496	3.0467e+06	3.0388e+06	2.56766e+06	1.62982e+06	966657	552276	369085
Bolivia	BOL	1985	Latin America	South America					0		8.34693e+09	3138013	6211550	3.11067e+06	3.10088e+06	2.61322e+06	1.66154e+06	992920	562401	381477
Bolivia	BOL	1986	Latin America	South America					1		8.13209e+09	3266233	6337893	3.17477e+06	3.16312e+06	2.66108e+06	1.69026e+06	1.01676e+06	574304	395495
Bolivia	BOL	1987	Latin America	South America					1		8.33242e+09	3397152	6464732	3.23908e+06	3.22566e+06	2.70649e+06	1.72153e+06	1.03891e+06	587313	410496
Bolivia	BOL	1988	Latin America	South America					2		8.57486e+09	3531295	6592787	3.30394e+06	3.28885e+06	2.74976e+06	1.75559e+06	1.06029e+06	600929	426223
Bolivia	BOL	1989	Latin America	South America					2		8.89985e+09	3668833	6723046	3.36981e+06	3.35324e+06	2.79117e+06	1.79272e+06	1.08251e+06	614409	442240
Bolivia	BOL	1990	Latin America	South America					6	47.9	9.31243e+09	3810495	6856244	3.43704e+06	3.4192e+06	2.83087e+06	1.83333e+06	1.10638e+06	627368	458290
Bolivia	BOL	1991	Latin America	South America					7	48.2	9.80287e+09	3956298	6992521	3.50569e+06	3.48683e+06	2.8718e+06	1.87529e+06	1.13297e+06	640604	471863
Bolivia	BOL	1992	Latin America	South America					5	48.5	9.96428e+09	4104155	7131707	3.57569e+06	3.55602e+06	2.91082e+06	1.92016e+06	1.16155e+06	653621	485563
Bolivia	BOL	1993	Latin America	South America						49.1	1.03897e+10	4230966	7273825	3.64706e+06	3.62677e+06	2.94817e+06	1.96765e+06	1.19124e+06	667314	499450
Bolivia	BOL	1994	Latin America	South America					1	49.7	1.08746e+10	4361177	7418861	3.71985e+06	3.69901e+06	2.98423e+06	2.0173e+06	1.22064e+06	683177	513511
Bolivia	BOL	1995	Latin America	South America					0	50.3	1.13833e+10	4494628	7566714	3.79403e+06	3.77269e+06	3.01923e+06	2.06886e+06	1.24883e+06	702029	527758
Bolivia	BOL	1996	Latin America	South America					0	50.9	1.18798e+10	4622054	7717443	3.86963e+06	3.84781e+06	3.05796e+06	2.11859e+06	1.27618e+06	723785	540937
Bolivia	BOL	1997	Latin America	South America					4	51.5	1.24684e+10	4752422	7870855	3.94656e+06	3.9243e+06	3.09477e+06	2.16982e+06	1.30315e+06	748829	554291
Bolivia	BOL	1998	Latin America	South America				2		52.1	1.30954e+10	4885260	8026254	4.02447e+06	4.00179e+06	3.12993e+06	2.22189e+06	1.33042e+06	775704	568311
Bolivia	BOL	1999	Latin America	South America						52.7	1.31513e+10	5020176	8182712	4.10289e+06	4.07982e+06	3.16355e+06	2.27406e+06	1.35914e+06	802285	583679
Bolivia	BOL	2000	Latin America	South America		13	10_1	50		53.2	1.34811e+10	5156654	8.33951e+06	4.18146e+06	4.15805e+06	3.19537e+06	2.32603e+06	1.38999e+06	827326	600793
Bolivia	BOL	2001	Latin America	South America		7	10_1			53.1	1.37081e+10	5294346	8496375	4.26005e+06	4.23632e+06	3.23018e+06	2.37282e+06	1.42219e+06	851266	619915
Bolivia	BOL	2002	Latin America	South America		6	10_1			52.9	1.40489e+10	5433522	8653345	4.33869e+06	4.31466e+06	3.26168e+06	2.41949e+06	1.45695e+06	874123	641102
Bolivia	BOL	2003	Latin America	South America		18	10_1		0	52.3	1.44298e+10	5573824	8810420	4.41734e+06	4.39308e+06	3.29052e+06	2.4656e+06	1.49412e+06	896518	663666
Bolivia	BOL	2004	Latin America	South America						51.7	1.5032e+10	5715321	8967741	4.49607e+06	4.47167e+06	3.31739e+06	2.51074e+06	1.53342e+06	919636	686552
Bolivia	BOL	2005	Latin America	South America	478				0	51.2	1.56966e+10	5857965	9125409	4.57493e+06	4.55048e+06	3.34244e+06	2.55497e+06	1.57462e+06	944169	709212
Bolivia	BOL	2006	Latin America	South America	482					50.4	1.64496e+10	6001861	9283334	4.65386e+06	4.62947e+06	3.36658e+06	2.59642e+06	1.61865e+06	970495	731189
Bolivia	BOL	2007	Latin America	South America	770				0	49.3	1.72004e+10	6146758	9441444	4.73282e+06	4.70862e+06	3.38903e+06	2.63631e+06	1.6648e+06	998368	752931
Bolivia	BOL	2008	Latin America	South America	828					48	1.8258e+10	6292705	9599855	4.81187e+06	4.78799e+06	3.4093e+06	2.67534e+06	1.71275e+06	1.02703e+06	775432
Bolivia	BOL	2009	Latin America	South America	819				0	46.9	1.88709e+10	6439895	9758748	4.89107e+06	4.86768e+06	3.42653e+06	2.71459e+06	1.76208e+06	1.0554e+06	800151
Bolivia	BOL	2010	Latin America	South America	1273					46	1.96496e+10	6588291	9918242	4.97047e+06	4.94777e+06	3.44023e+06	2.75484e+06	1.81231e+06	1.08291e+06	827937
Bolivia	BOL	2011	Latin America	South America	1236					45.1	2.06722e+10	6737876	10078343	5.05007e+06	5.02827e+06	3.45357e+06	2.795e+06	1.86413e+06	1.10941e+06	856237
Bolivia	BOL	2012	Latin America	South America	1221				0	44.6	2.17311e+10	6888700	10239004	5.12986e+06	5.10915e+06	3.46281e+06	2.83585e+06	1.9172e+06	1.13597e+06	887184
Bolivia	BOL	2013	Latin America	South America	932					44.4	2.3208e+10	7040563	10400264	5.20987e+06	5.1904e+06	3.46905e+06	2.87697e+06	1.97089e+06	1.16319e+06	920159
Bolivia	BOL	2014	Latin America	South America	942					44.2	2.44752e+10	7193570	10562159	5.29014e+06	5.27202e+06	3.47425e+06	2.91758e+06	2.02429e+06	1.19198e+06	954063
Bolivia	BOL	2015	Latin America	South America	671					43.9	2.5664e+10	7347710	10724705	5.37071e+06	5.35399e+06	3.47965e+06	2.9572e+06	2.07665e+06	1.22289e+06	988306
Bolivia	BOL	2016	Latin America	South America	686					43.8	2.67583e+10	7502948	1.08886e+07
Caribbean Netherlands	BES	1950	Latin America	Caribbean									7122
Caribbean Netherlands	BES	1951	Latin America	Caribbean									7293
Caribbean Netherlands	BES	1952	Latin America	Caribbean									7425
Caribbean Netherlands	BES	1953	Latin America	Caribbean									7526
Caribbean Netherlands	BES	1954	Latin America	Caribbean									7608
Caribbean Netherlands	BES	1955	Latin America	Caribbean									7670
Caribbean Netherlands	BES	1956	Latin America	Caribbean									7725
Caribbean Netherlands	BES	1957	Latin America	Caribbean									7783
Caribbean Netherlands	BES	1958	Latin America	Caribbean									7854
Caribbean Netherlands	BES	1959	Latin America	Caribbean									7952
Caribbean Netherlands	BES	1960	Latin America	Caribbean									8074
Caribbean Netherlands	BES	1961	Latin America	Caribbean									8240
Caribbean Netherlands	BES	1962	Latin America	Caribbean									8427
Caribbean Netherlands	BES	1963	Latin America	Caribbean									8645
Caribbean Netherlands	BES	1964	Latin America	Caribbean									8881
Caribbean Netherlands	BES	1965	Latin America	Caribbean									9134
Caribbean Netherlands	BES	1966	Latin America	Caribbean									9377
Caribbean Netherlands	BES	1967	Latin America	Caribbean									9646
Caribbean Netherlands	BES	1968	Latin America	Caribbean									9900
Caribbean Netherlands	BES	1969	Latin America	Caribbean									10141
Caribbean Netherlands	BES	1970	Latin America	Caribbean									10359
Caribbean Netherlands	BES	1971	Latin America	Caribbean									10546
Caribbean Netherlands	BES	1972	Latin America	Caribbean									10708
Caribbean Netherlands	BES	1973	Latin America	Caribbean									10841
Caribbean Netherlands	BES	1974	Latin America	Caribbean									10949
Caribbean Netherlands	BES	1975	Latin America	Caribbean									11027
Caribbean Netherlands	BES	1976	Latin America	Caribbean									11076
Caribbean Netherlands	BES	1977	Latin America	Caribbean									11098
Caribbean Netherlands	BES	1978	Latin America	Caribbean									11103
Caribbean Netherlands	BES	1979	Latin America	Caribbean									11135
Caribbean Netherlands	BES	1980	Latin America	Caribbean									11210
Caribbean Netherlands	BES	1981	Latin America	Caribbean		4	9						11322
Caribbean Netherlands	BES	1982	Latin America	Caribbean									11472
Caribbean Netherlands	BES	1983	Latin America	Caribbean									11652
Caribbean Netherlands	BES	1984	Latin America	Caribbean									11848
Caribbean Netherlands	BES	1985	Latin America	Caribbean									12025
Caribbean Netherlands	BES	1986	Latin America	Caribbean									12187
Caribbean Netherlands	BES	1987	Latin America	Caribbean									12325
Caribbean Netherlands	BES	1988	Latin America	Caribbean		8	10_1						12482
Caribbean Netherlands	BES	1989	Latin America	Caribbean		14	10_1						12699
Caribbean Netherlands	BES	1990	Latin America	Caribbean		3	10_1						13019
Caribbean Netherlands	BES	1991	Latin America	Caribbean		7	10_1						13429
Caribbean Netherlands	BES	1992	Latin America	Caribbean		8	10_1						13934
Caribbean Netherlands	BES	1993	Latin America	Caribbean		13	10_1						14443
Caribbean Netherlands	BES	1994	Latin America	Caribbean		19	10_1						14863
Caribbean Netherlands	BES	1995	Latin America	Caribbean		14	10_1						15107
Caribbean Netherlands	BES	1996	Latin America	Caribbean		16	10_1						15164
Caribbean Netherlands	BES	1997	Latin America	Caribbean		14	10_1						15083
Caribbean Netherlands	BES	1998	Latin America	Caribbean		18	10_1						14887
Caribbean Netherlands	BES	1999	Latin America	Caribbean		14	10_1						14638
Caribbean Netherlands	BES	2000	Latin America	Caribbean		14	10_1						14393
Caribbean Netherlands	BES	2001	Latin America	Caribbean									14127
Caribbean Netherlands	BES	2002	Latin America	Caribbean									13886
Caribbean Netherlands	BES	2003	Latin America	Caribbean									13748
Caribbean Netherlands	BES	2004	Latin America	Caribbean									13894
Caribbean Netherlands	BES	2005	Latin America	Caribbean									14403
Caribbean Netherlands	BES	2006	Latin America	Caribbean									15337
Caribbean Netherlands	BES	2007	Latin America	Caribbean									16649
Caribbean Netherlands	BES	2008	Latin America	Caribbean									18153
Caribbean Netherlands	BES	2009	Latin America	Caribbean									19646
Caribbean Netherlands	BES	2010	Latin America	Caribbean									20940
Caribbean Netherlands	BES	2011	Latin America	Caribbean									21994
Caribbean Netherlands	BES	2012	Latin America	Caribbean									22844
Caribbean Netherlands	BES	2013	Latin America	Caribbean									23506
Caribbean Netherlands	BES	2014	Latin America	Caribbean									24071
Caribbean Netherlands	BES	2015	Latin America	Caribbean									24570
Caribbean Netherlands	BES	2016	Latin America	Caribbean									24897.6
Bosnia & Herzegovina	BIH	1950	Western Europe	Southern Europe									2661296	1284603	1376693	1006200	788099	409601	295700	161696
Bosnia & Herzegovina	BIH	1951	Western Europe	Southern Europe									2710651	1.31073e+06	1.39992e+06	1.0209e+06	816972	405025	306739	161012
Bosnia & Herzegovina	BIH	1952	Western Europe	Southern Europe									2764713	1.3397e+06	1.42502e+06	1.02683e+06	850525	405305	321262	160791
Bosnia & Herzegovina	BIH	1953	Western Europe	Southern Europe									2821308	1.37008e+06	1.45122e+06	1.03616e+06	880659	408124	335910	160457
Bosnia & Herzegovina	BIH	1954	Western Europe	Southern Europe									2878849	1.40087e+06	1.47798e+06	1.05294e+06	902934	413763	348546	160669
Bosnia & Herzegovina	BIH	1955	Western Europe	Southern Europe									2936309	1.4314e+06	1.50491e+06	1.07631e+06	916431	423077	358429	162064
Bosnia & Herzegovina	BIH	1956	Western Europe	Southern Europe									2993271	1.46142e+06	1.53185e+06	1.09886e+06	922757	438046	365974	167633
Bosnia & Herzegovina	BIH	1957	Western Europe	Southern Europe									3049919	1.49103e+06	1.55889e+06	1.13012e+06	918755	456178	370898	173972
Bosnia & Herzegovina	BIH	1958	Western Europe	Southern Europe									3106894	1.52065e+06	1.58625e+06	1.16503e+06	909532	477791	373592	180948
Bosnia & Herzegovina	BIH	1959	Western Europe	Southern Europe									3165191	1550915	1614276	1197764	901987	502928	374305	188207
Bosnia & Herzegovina	BIH	1960	Western Europe	Southern Europe								614167	3225668	1.5824e+06	1.64327e+06	1.22544e+06	900259	531296	373138	195530
Bosnia & Herzegovina	BIH	1961	Western Europe	Southern Europe								647394	3288602	1.61529e+06	1.67331e+06	1.24923e+06	902536	563246	369278	204317
Bosnia & Herzegovina	BIH	1962	Western Europe	Southern Europe								685299	3353226	1649111	1704115	1269999	909677	597239	363525	212786
Bosnia & Herzegovina	BIH	1963	Western Europe	Southern Europe								724833	3417574	1.68265e+06	1.73492e+06	1.28638e+06	920611	632284	357033	221261
Bosnia & Herzegovina	BIH	1964	Western Europe	Southern Europe								765518	3478995	1.71424e+06	1.76475e+06	1.29785e+06	932652	666946	351357	230192
Bosnia & Herzegovina	BIH	1965	Western Europe	Southern Europe								806727	3535640	1.74276e+06	1.79288e+06	1.30418e+06	944176	699956	347580	239752
Bosnia & Herzegovina	BIH	1966	Western Europe	Southern Europe								848311	3586634	1.76765e+06	1.81898e+06	1.3173e+06	945250	731186	344347	248552
Bosnia & Herzegovina	BIH	1967	Western Europe	Southern Europe								890331	3632669	1.78941e+06	1.84326e+06	1.32125e+06	947850	762015	343650	257908
Bosnia & Herzegovina	BIH	1968	Western Europe	Southern Europe								933087	3675452	1.80919e+06	1.86627e+06	1.31908e+06	953798	789455	345780	267343
Bosnia & Herzegovina	BIH	1969	Western Europe	Southern Europe								977062	3717466	1.82862e+06	1.88885e+06	1.31579e+06	965506	809030	351126	276014
Bosnia & Herzegovina	BIH	1970	Western Europe	Southern Europe								1022901	3760527	1.84892e+06	1.91161e+06	1.31431e+06	984658	818063	360066	283428
Bosnia & Herzegovina	BIH	1971	Western Europe	Southern Europe								1069057	3805285	1.87049e+06	1.9348e+06	1.30751e+06	1.01122e+06	820566	373815	292174
Bosnia & Herzegovina	BIH	1972	Western Europe	Southern Europe								1112020	3851151	1.89298e+06	1.95818e+06	1.30583e+06	1.0422e+06	812558	390932	299633
Bosnia & Herzegovina	BIH	1973	Western Europe	Southern Europe								1156160	3897255	1.91599e+06	1.98126e+06	1.3057e+06	1.07593e+06	798521	411446	305658
Bosnia & Herzegovina	BIH	1974	Western Europe	Southern Europe								1201235	3942223	1.93888e+06	2.00334e+06	1.30175e+06	1.10968e+06	785282	435559	309953
Bosnia & Herzegovina	BIH	1975	Western Europe	Southern Europe								1246859	3985103	1.96117e+06	2.02393e+06	1.29159e+06	1.14141e+06	776653	463082	312362
Bosnia & Herzegovina	BIH	1976	Western Europe	Southern Europe								1292835	4025265	1.98261e+06	2.04265e+06	1.27887e+06	1.16601e+06	773624	492011	314757
Bosnia & Herzegovina	BIH	1977	Western Europe	Southern Europe								1339106	4063191	2.00339e+06	2.0598e+06	1.25973e+06	1.18764e+06	776189	524063	315568
Bosnia & Herzegovina	BIH	1978	Western Europe	Southern Europe								1386246	4.10035e+06	2.024e+06	2.07635e+06	1.23718e+06	1.20603e+06	783000	558165	315968
Bosnia & Herzegovina	BIH	1979	Western Europe	Southern Europe								1434929	4.13882e+06	2.0451e+06	2.09372e+06	1.21666e+06	1.22069e+06	791169	592764	317529
Bosnia & Herzegovina	BIH	1980	Western Europe	Southern Europe								1485646	4179855	2.06707e+06	2.11278e+06	1.20115e+06	1.23164e+06	798931	626739	321395
Bosnia & Herzegovina	BIH	1981	Western Europe	Southern Europe								1532011	4222511	2.08933e+06	2.13318e+06	1.18608e+06	1.24462e+06	807222	658012	326578
Bosnia & Herzegovina	BIH	1982	Western Europe	Southern Europe								1561402	4265310	2.11116e+06	2.15415e+06	1.17614e+06	1.25163e+06	815588	688347	333602
Bosnia & Herzegovina	BIH	1983	Western Europe	Southern Europe								1591113	4308106	2.13267e+06	2.17543e+06	1.16934e+06	1.25441e+06	826135	715448	342771
Bosnia & Herzegovina	BIH	1984	Western Europe	Southern Europe								1621131	4350746	2.15406e+06	2.19668e+06	1.16217e+06	1.25578e+06	842276	736057	354461
Bosnia & Herzegovina	BIH	1985	Western Europe	Southern Europe		4	9					1650958	4392130	2.17495e+06	2.21718e+06	1.1527e+06	1.25702e+06	865524	748114	368773
Bosnia & Herzegovina	BIH	1986	Western Europe	Southern Europe		6	9					1681899	4435504	2.19708e+06	2.23843e+06	1.14513e+06	1.24913e+06	893962	756138	391148
Bosnia & Herzegovina	BIH	1987	Western Europe	Southern Europe		10	9					1713034	4478519	2.21918e+06	2.25934e+06	1.13699e+06	1.24116e+06	928119	755608	416645
Bosnia & Herzegovina	BIH	1988	Western Europe	Southern Europe		3	9					1739343	4508056	2.23434e+06	2.27372e+06	1.12556e+06	1.22873e+06	962496	747729	443538
Bosnia & Herzegovina	BIH	1989	Western Europe	Southern Europe		2	9					1753764	4506653	2.23335e+06	2.2733e+06	1.10716e+06	1.20601e+06	988877	735373	469229
Bosnia & Herzegovina	BIH	1990	Western Europe	Southern Europe	73	1	9					1751849	4463422	2210490	2252932	1078369	1170520	1001911	720768	491854
Bosnia & Herzegovina	BIH	1991	Western Europe	Southern Europe		4	9					1726565	4371603	2.16219e+06	2.20942e+06	1.03447e+06	1.11835e+06	1.00196e+06	705598	511223
Bosnia & Herzegovina	BIH	1992	Western Europe	Southern Europe				7629	55			1673364	4239154	2.09265e+06	2.14651e+06	983255	1.05471e+06	987920	689188	524078
Bosnia & Herzegovina	BIH	1993	Western Europe	Southern Europe				5812				1612838	4087999	2013408	2074591	929759	987667	964496	673422	532655
Bosnia & Herzegovina	BIH	1994	Western Europe	Southern Europe				3137	3		2.7585e+09	1557097	3948816	1.94064e+06	2.00818e+06	881967	926899	938266	660164	541520
Bosnia & Herzegovina	BIH	1995	Western Europe	Southern Europe				9755	2		3.33227e+09	1514845	3843712	1.88595e+06	1.95776e+06	846401	878029	913733	650919	554631
Bosnia & Herzegovina	BIH	1996	Western Europe	Southern Europe					2		6.29658e+09	1489091	3780378	1.85342e+06	1.92696e+06	820834	854203	900781	638279	566280
Bosnia & Herzegovina	BIH	1997	Western Europe	Southern Europe					5		8.46195e+09	1477295	3752431	1839650	1912781	806089	841278	890378	631070	583616
Bosnia & Herzegovina	BIH	1998	Western Europe	Southern Europe					2		9.78201e+09	1475741	3750485	1.83959e+06	1.91089e+06	798454	836622	882018	629786	603604
Bosnia & Herzegovina	BIH	1999	Western Europe	Southern Europe					1		1.07211e+10	1478348	3759118	1.84498e+06	1.91413e+06	791350	836202	875102	635330	621135
Bosnia & Herzegovina	BIH	2000	Western Europe	Southern Europe	99				1		1.13107e+10	1480541	3766706	1.84959e+06	1.91711e+06	780122	837033	868932	647783	632837
Bosnia & Herzegovina	BIH	2001	Western Europe	Southern Europe	82				0	39.2	1.18084e+10	1481549	3771284	1.85235e+06	1.91893e+06	764641	837667	863478	663784	641714
Bosnia & Herzegovina	BIH	2002	Western Europe	Southern Europe	90				0	39.4	1.24343e+10	1482533	3775807	1.85486e+06	1.92095e+06	742443	839600	860972	686481	646311
Bosnia & Herzegovina	BIH	2003	Western Europe	Southern Europe					0	39.6	1.29316e+10	1483128	3779247	1.85664e+06	1.9226e+06	716157	841763	859649	713042	648636
Bosnia & Herzegovina	BIH	2004	Western Europe	Southern Europe	68					39.8	1.37205e+10	1483134	3781287	1.85766e+06	1.92362e+06	690899	842731	856680	739211	651765
Bosnia & Herzegovina	BIH	2005	Western Europe	Southern Europe	70				0	40	1.49221e+10	1482435	3781530	1.85779e+06	1.92374e+06	669605	841629	850487	762196	657613
Bosnia & Herzegovina	BIH	2006	Western Europe	Southern Europe	73				0	40	1.57247e+10	1480833	3779468	1.85678e+06	1.92269e+06	646258	839263	842404	783702	667842
Bosnia & Herzegovina	BIH	2007	Western Europe	Southern Europe	66				1	40.1	1.66255e+10	1477898	3774000	1.85403e+06	1.91997e+06	630359	833432	829991	801220	678999
Bosnia & Herzegovina	BIH	2008	Western Europe	Southern Europe	66				2	40	1.75538e+10	1473863	3763599	1.8488e+06	1.9148e+06	618385	824877	815153	814257	690928
Bosnia & Herzegovina	BIH	2009	Western Europe	Southern Europe	71				0	40	1.7029e+10	1468015	3746561	1.84025e+06	1.90631e+06	604513	814981	800980	822641	703447
Bosnia & Herzegovina	BIH	2010	Western Europe	Southern Europe	56				1	39.9	1.71768e+10	1460025	3722084	1.82801e+06	1.89407e+06	586110	804362	789172	826107	716333
Bosnia & Herzegovina	BIH	2011	Western Europe	Southern Europe	51				0	39.9	1.73409e+10	1449392	3688865	1.81142e+06	1.87745e+06	575705	784792	776607	822002	729760
Bosnia & Herzegovina	BIH	2012	Western Europe	Southern Europe	63					39.8	1.71984e+10	1436588	3648200	1.79114e+06	1.85706e+06	558530	766593	766218	812894	743966
Bosnia & Herzegovina	BIH	2013	Western Europe	Southern Europe	46				0	39.8	1.76025e+10	1423470	3604999	1.76963e+06	1.83537e+06	538428	749674	757270	800674	758952
Bosnia & Herzegovina	BIH	2014	Western Europe	Southern Europe	50	46	10_2		0	39.8	1.78049e+10	1412707	3566002	1.7503e+06	1.81571e+06	521786	733205	748412	788144	774455
Bosnia & Herzegovina	BIH	2015	Western Europe	Southern Europe	57				3	39.7	1.83527e+10	1406146	3535961	1.7355e+06	1.80046e+06	511926	716967	738988	777427	790653
Bosnia & Herzegovina	BIH	2016	Western Europe	Southern Europe	45						1.89297e+10	1404616	3.52841e+06
Botswana	BWA	1950	Africa	Southern Africa									412531	199701	212830	168610	114870	59530.1	40812.5	28708.7
Botswana	BWA	1951	Africa	Southern Africa									425265	206546	218719	174926	118054	61819.8	41080.4	29384.3
Botswana	BWA	1952	Africa	Southern Africa									437169	212576	224593	182008	120270	64084.4	41008.7	29797.8
Botswana	BWA	1953	Africa	Southern Africa									448442	217980	230462	188418	122404	66577.7	40923.9	30117.9
Botswana	BWA	1954	Africa	Southern Africa									459238	222866	236372	193952	124806	69159.7	40960.9	30358.9
Botswana	BWA	1955	Africa	Southern Africa									469740	227402	242338	199081	127458	71607.1	41121.6	30472.7
Botswana	BWA	1956	Africa	Southern Africa									480148	231736	248412	207654	128146	72943.7	40941.9	30461.9
Botswana	BWA	1957	Africa	Southern Africa									490626	236014	254612	215077	129766	74326.4	41031.7	30425.8
Botswana	BWA	1958	Africa	Southern Africa									501398	240398	261000	222401	131801	75614.9	41233	30348
Botswana	BWA	1959	Africa	Southern Africa									512647	245038	267609	230491	133701	76773	41407	30275
Botswana	BWA	1960	Africa	Southern Africa							2.05011e+08	16051	524552	250067	274485	239617	135322	77848.1	41512	30253
Botswana	BWA	1961	Africa	Southern Africa							2.18015e+08	16639	537249	255586	281663	248354	136849	79652.7	41769.3	30624.2
Botswana	BWA	1962	Africa	Southern Africa							2.32549e+08	17263	550840	261668	289172	258463	137971	81396.3	41994.1	31016.1
Botswana	BWA	1963	Africa	Southern Africa							2.46319e+08	17927	565353	268330	297023	269329	139232	83079.4	42323.2	31389.1
Botswana	BWA	1964	Africa	Southern Africa							2.63148e+08	19271	580799	275567	305232	279949	141439	84730.2	42982.1	31699.1
Botswana	BWA	1965	Africa	Southern Africa							2.78447e+08	22926	597190	283382	313808	289841	145067	86329.9	44050	31902
Botswana	BWA	1966	Africa	Southern Africa							2.96112e+08	27270	614613	291820	322793	299171	149656	88214.2	45409.1	32162
Botswana	BWA	1967	Africa	Southern Africa							3.13655e+08	32443	633154	300942	332212	307941	155508	90149.1	47206.1	32349
Botswana	BWA	1968	Africa	Southern Africa							3.46799e+08	38596	652843	310735	342108	316433	162424	92205.9	49281.9	32499
Botswana	BWA	1969	Africa	Southern Africa							3.99247e+08	45875	673640	321169	352471	325204	169969	94484	51402	32581
Botswana	BWA	1970	Africa	Southern Africa							4.67599e+08	54493	695597	332261	363336	334597	177905	97042.4	53422.2	32630.1
Botswana	BWA	1971	Africa	Southern Africa							5.88339e+08	64663	718639	343961	374678	344438	186111	100060	55197.9	32831.9
Botswana	BWA	1972	Africa	Southern Africa							7.43436e+08	72018	742835	356300	386535	354651	194681	103547	56940.8	33015.9
Botswana	BWA	1973	Africa	Southern Africa							9.01812e+08	79779	768512	369419	399093	365530	203686	107339	58718	33239
Botswana	BWA	1974	Africa	Southern Africa					1		9.81151e+08	88446	796095	383504	412591	377379	213302	111178	60673	33563
Botswana	BWA	1975	Africa	Southern Africa							1.06402e+09	98143	825840	398669	427171	390404	223610	114922	62881	34023
Botswana	BWA	1976	Africa	Southern Africa							1.17731e+09	108990	857855	414956	442899	404249	234934	118791	65112	34769
Botswana	BWA	1977	Africa	Southern Africa							1.31873e+09	121052	891926	432251	459675	419144	246830	122694	67620.8	35636.9
Botswana	BWA	1978	Africa	Southern Africa							1.50774e+09	134398	927585	450328	477257	434849	258846	126919	70333.1	36638.1
Botswana	BWA	1979	Africa	Southern Africa							1.69091e+09	149031	964166	468859	495307	450910	270383	131921	73129.2	37822.1
Botswana	BWA	1980	Africa	Southern Africa							1.8936e+09	164981	1001158	487589	513569	466981	281071	137978	75934.1	39193
Botswana	BWA	1981	Africa	Southern Africa							2.06525e+09	182259	1038397	506433	531964	484969	290172	144060	78350.2	40845.1
Botswana	BWA	1982	Africa	Southern Africa							2.3165e+09	209680	1075889	525392	550497	502692	298675	151074	80773.3	42675.1
Botswana	BWA	1983	Africa	Southern Africa							2.62105e+09	241894	1113539	544418	569121	519974	306891	158806	83291.2	44576.1
Botswana	BWA	1984	Africa	Southern Africa							2.84502e+09	277910	1151292	563490	587802	536503	315366	166953	86057.1	46413
Botswana	BWA	1985	Africa	Southern Africa					0	58	3.04774e+09	317779	1189114	582594	606520	551960	324541	175325	89163.2	48124.1
Botswana	BWA	1986	Africa	Southern Africa						58.1	3.29683e+09	361700	1226810	601632	625178	567062	334079	183690	92243.7	49734.8
Botswana	BWA	1987	Africa	Southern Africa					3	58.2	3.68856e+09	409650	1264314	620565	643749	580186	344572	192478	95811.8	51266.9
Botswana	BWA	1988	Africa	Southern Africa					1	58.3	4.40598e+09	461716	1301818	639472	662346	591715	355956	201659	99677.6	52810.8
Botswana	BWA	1989	Africa	Southern Africa					0	58.3	4.98137e+09	517738	1339624	658520	681104	602326	368108	211194	103521	54474.9
Botswana	BWA	1990	Africa	Southern Africa				1	6	58.5	5.31875e+09	577800	1377912	677770	700142	612331	380981	221058	107195	56346.9
Botswana	BWA	1991	Africa	Southern Africa						58.5	5.71546e+09	641666	1416731	697249	719482	620634	395840	231178	110547	58532
Botswana	BWA	1992	Africa	Southern Africa						58.7	5.88219e+09	676133	1455833	716842	738991	628954	411014	241418	113645	60802
Botswana	BWA	1993	Africa	Southern Africa						58.8	5.9949e+09	706781	1494693	736283	758410	636458	426591	251620	116847	63177
Botswana	BWA	1994	Africa	Southern Africa						58.7	6.21239e+09	737697	1532622	755200	777422	641943	442745	261562	120695	65676.9
Botswana	BWA	1995	Africa	Southern Africa					0	58.9	6.64914e+09	768558	1569094	773334	795760	644864	459396	271079	125458	68297
Botswana	BWA	1996	Africa	Southern Africa						59	7.03677e+09	799303	1604060	790648	813412	649851	475886	277454	129988	70881
Botswana	BWA	1997	Africa	Southern Africa						59.2	7.60158e+09	829904	1637635	807217	830418	652097	493364	283406	135233	73535
Botswana	BWA	1998	Africa	Southern Africa						59.3	7.65647e+09	860274	1669625	822977	846648	652237	511119	289160	140923	76186
Botswana	BWA	1999	Africa	Southern Africa						59.5	8.39664e+09	890252	1699862	837895	861967	651337	528077	295042	146630	78775.9
Botswana	BWA	2000	Africa	Southern Africa						59.6	8.56353e+09	919805	1728340	852006	876334	650041	543590	301380	152084	81244.2
Botswana	BWA	2001	Africa	Southern Africa	213					59.7	8.58499e+09	948753	1754935	865244	889691	650724	556669	306422	157253	83867.1
Botswana	BWA	2002	Africa	Southern Africa	255					59.9	9.10606e+09	967832	1779953	877762	902191	650822	568856	311702	162135	86437.9
Botswana	BWA	2003	Africa	Southern Africa	312					59.7	9.5273e+09	985295	1804339	890020	914319	650795	580284	317533	166819	88907.1
Botswana	BWA	2004	Africa	Southern Africa	259					59.6	9.78509e+09	1003223	1829330	902631	926699	651005	591237	324361	171470	91257.2
Botswana	BWA	2005	Africa	Southern Africa	291					59.6	1.0231e+10	1022073	1855852	916032	939820	651817	601849	332568	176131	93487.2
Botswana	BWA	2006	Africa	Southern Africa	261					59.7	1.10867e+10	1042097	1884238	930408	953830	652201	610286	343626	182172	95954.1
Botswana	BWA	2007	Africa	Southern Africa	280					59.8	1.20043e+10	1063246	1914414	945714	968700	653790	618022	355794	188452	98356.9
Botswana	BWA	2008	Africa	Southern Africa	281					59.9	1.2754e+10	1085519	1946351	961880	984471	656502	624981	369148	194793	100927
Botswana	BWA	2009	Africa	Southern Africa	289					60.1	1.1778e+10	1108813	1979882	978746	1001136	660201	630992	383776	200901	104012
Botswana	BWA	2010	Africa	Southern Africa	303					60.2	1.27867e+10	1133060	2014866	996190	1.01868e+06	664892	635909	399689	206593	107783
Botswana	BWA	2011	Africa	Southern Africa							1.356e+10	1158330	2051339	1.0142e+06	1.03714e+06	670783	638440	417539	212388	112188
Botswana	BWA	2012	Africa	Southern Africa							1.41643e+10	1184621	2089315	1.03282e+06	1.0565e+06	677736	639810	436445	218095	117229
Botswana	BWA	2013	Africa	Southern Africa							1.5771e+10	1211929	2128507	1.05196e+06	1.07655e+06	685578	640357	455895	223939	122738
Botswana	BWA	2014	Africa	Southern Africa							1.64254e+10	1240142	2168573	1.0716e+06	1.09697e+06	693920	640719	475198	230253	128482
Botswana	BWA	2015	Africa	Southern Africa							1.61465e+10	1269051	2209197	1.09164e+06	1.11756e+06	702337	641345	493911	237266	134338
Botswana	BWA	2016	Africa	Southern Africa							1.68433e+10	1298625	2.25051e+06
Brazil	BRA	1950	Latin America	South America									53974729	2.6776e+07	2.71987e+07	2.2432e+07	1.45477e+07	9.10704e+06	5.26082e+06	2.62717e+06
Brazil	BRA	1951	Latin America	South America									55619224	2.76001e+07	2.80191e+07	2.32205e+07	1.49484e+07	9.32992e+06	5.40829e+06	2.71218e+06
Brazil	BRA	1952	Latin America	South America									57307476	2.84482e+07	2.88593e+07	2.39645e+07	1.53984e+07	9.56782e+06	5.57485e+06	2.80188e+06
Brazil	BRA	1953	Latin America	South America									59030858	2.93153e+07	2.97155e+07	2.47192e+07	1.58552e+07	9.81263e+06	5.74912e+06	2.89469e+06
Brazil	BRA	1954	Latin America	South America									60784892	3.01988e+07	3.05861e+07	2.55039e+07	1.62876e+07	1.00733e+07	5.92591e+06	2.99421e+06
Brazil	BRA	1955	Latin America	South America									62569196	3.1098e+07	3.14712e+07	2.63196e+07	1.66845e+07	1.03579e+07	6.10405e+06	3.10317e+06
Brazil	BRA	1956	Latin America	South America									64387823	3.20146e+07	3.23732e+07	2.72539e+07	1.7012e+07	1.06383e+07	6.25849e+06	3.22519e+06
Brazil	BRA	1957	Latin America	South America									66248946	3.29525e+07	3.32964e+07	2.82077e+07	1.7318e+07	1.09478e+07	6.41935e+06	3.35605e+06
Brazil	BRA	1958	Latin America	South America									68164042	3.39172e+07	3.42469e+07	2.9178e+07	1.76294e+07	1.12776e+07	6.58773e+06	3.49141e+06
Brazil	BRA	1959	Latin America	South America									70146513	34915199	35231314	30159739	17986417	11611867	6764053	3624437
Brazil	BRA	1960	Latin America	South America						50.2	2.47342e+11	33315843	72207554	3.59521e+07	3.62555e+07	3.11515e+07	1.84153e+07	1.1941e+07	6.94808e+06	3.75162e+06
Brazil	BRA	1961	Latin America	South America						50.3	2.72759e+11	35036038	74351763	3.70299e+07	3.73218e+07	3.21946e+07	1.88939e+07	1.22585e+07	7.12279e+06	3.882e+06
Brazil	BRA	1962	Latin America	South America						50.4	2.86986e+11	36830967	76573248	38145561	38427687	33257329	19440156	12565535	7304767	4005461
Brazil	BRA	1963	Latin America	South America						50.5	2.89496e+11	38699975	78854019	3.92896e+07	3.95645e+07	3.431e+07	2.00454e+07	1.28752e+07	7.49555e+06	4.12787e+06
Brazil	BRA	1964	Latin America	South America						50.5	2.99587e+11	40632217	81168654	4.04488e+07	4.07199e+07	3.53086e+07	2.06947e+07	1.32096e+07	7.69809e+06	4.25763e+06
Brazil	BRA	1965	Latin America	South America						50.7	3.08734e+11	42614884	83498020	41613329	41884691	36226058	21378442	13580078	7913969	4399473
Brazil	BRA	1966	Latin America	South America						50.8	3.21548e+11	44649390	85837799	4.27809e+07	4.30569e+07	3.72133e+07	2.20323e+07	1.39447e+07	8.10305e+06	4.54442e+06
Brazil	BRA	1967	Latin America	South America						50.9	3.37353e+11	46735257	88191378	4.39533e+07	4.42381e+07	3.80676e+07	2.27444e+07	1.43628e+07	8.31428e+06	4.70225e+06
Brazil	BRA	1968	Latin America	South America						51	3.75903e+11	48873647	90557064	4.51295e+07	4.54276e+07	3.88238e+07	2.3509e+07	1.48069e+07	8.54726e+06	4.87008e+06
Brazil	BRA	1969	Latin America	South America						51.1	4.12501e+11	51058529	92935072	4.63096e+07	4.66254e+07	3.95349e+07	2.43204e+07	1.52347e+07	8.8017e+06	5.0434e+06
Brazil	BRA	1970	Latin America	South America					2	51.2	4.48677e+11	53296257	95326793	4.74946e+07	4.78322e+07	4.02255e+07	2.51786e+07	1.56244e+07	9.07794e+06	5.22035e+06
Brazil	BRA	1971	Latin America	South America					0	51.1	4.99355e+11	55601915	97728961	4.86825e+07	4.90465e+07	4.09012e+07	2.60828e+07	1.59837e+07	9.35641e+06	5.40487e+06
Brazil	BRA	1972	Latin America	South America					0	51.1	5.59541e+11	57962113	100143598	4.98746e+07	5.0269e+07	4.15643e+07	2.70216e+07	1.6308e+07	9.65845e+06	5.59129e+06
Brazil	BRA	1973	Latin America	South America					0	51.2	6.37758e+11	60375977	102584278	5.10783e+07	5.1506e+07	4.22047e+07	2.79937e+07	1.66285e+07	9.97806e+06	5.77936e+06
Brazil	BRA	1974	Latin America	South America						51.2	6.95425e+11	62858800	105069367	52303519	52765848	42804954	28998146	16992690	10305567	5968010
Brazil	BRA	1975	Latin America	South America						51.5	7.3165e+11	65416319	107612100	5.35576e+07	5.40545e+07	4.33664e+07	3.00281e+07	1.74277e+07	1.06335e+07	6.15643e+06
Brazil	BRA	1976	Latin America	South America					0	51.8	8.03281e+11	68051067	110213082	5.48409e+07	5.53722e+07	4.3991e+07	3.1057e+07	1.79089e+07	1.09234e+07	6.33282e+06
Brazil	BRA	1977	Latin America	South America		8700	8		0	51.9	8.40283e+11	70755737	112867867	56151163	56716704	44602380	32096465	18455334	11209415	6504273
Brazil	BRA	1978	Latin America	South America		9136	8		1	51.9	8.67439e+11	73536292	115577669	5.74887e+07	5.80889e+07	4.52074e+07	3.31327e+07	1.90581e+07	1.1503e+07	6.67652e+06
Brazil	BRA	1979	Latin America	South America		11180	9		4	51.8	9.26132e+11	76391349	118342626	58853469	59489157	45820713	34144832	19698973	11821611	6856497
Brazil	BRA	1980	Latin America	South America		13887	9		19	51.6	1.01051e+12	79320872	121159761	6.02436e+07	6.09162e+07	4.64535e+07	3.51173e+07	2.0366e+07	1.21744e+07	7.04864e+06
Brazil	BRA	1981	Latin America	South America		15190	9		2	51.5	9.66116e+11	82319314	124030908	6.166e+07	6.23709e+07	4.72604e+07	3.5996e+07	2.10242e+07	1.25078e+07	7.24259e+06
Brazil	BRA	1982	Latin America	South America		15532	9		27	51.5	9.71722e+11	85387337	126947365	6.30982e+07	6.38491e+07	4.80461e+07	3.68481e+07	2.17214e+07	1.28865e+07	7.44528e+06
Brazil	BRA	1983	Latin America	South America		17397	9		0	51.6	9.38588e+11	88504411	129882321	6.45445e+07	6.53379e+07	4.88153e+07	3.76627e+07	2.24574e+07	1.32879e+07	7.65896e+06
Brazil	BRA	1984	Latin America	South America		19739	9		0	51.5	9.88044e+11	91645752	132800684	6.59804e+07	6.68202e+07	4.95582e+07	3.84361e+07	2.32385e+07	1.368e+07	7.88788e+06
Brazil	BRA	1985	Latin America	South America		19731	9		0	51.4	1.06655e+12	94786163	135676281	6.73926e+07	6.82837e+07	5.02536e+07	3.91718e+07	2.40695e+07	1.40462e+07	8.13525e+06
Brazil	BRA	1986	Latin America	South America		20457	9		14	51.9	1.15175e+12	97923276	138499464	6.8776e+07	6.97234e+07	5.09737e+07	3.98436e+07	2.49233e+07	1.43479e+07	8.41095e+06
Brazil	BRA	1987	Latin America	South America		23077	9		0	52.7	1.19321e+12	101051513	141273488	7.01325e+07	7.1141e+07	5.15938e+07	4.05024e+07	2.58313e+07	1.46398e+07	8.70616e+06
Brazil	BRA	1988	Latin America	South America		23341	9		0	53.3	1.19199e+12	104173596	144001542	7.14636e+07	7.2538e+07	5.21245e+07	4.11448e+07	2.67799e+07	1.49421e+07	9.01034e+06
Brazil	BRA	1989	Latin America	South America		28726	9		1	53.7	1.23108e+12	107289048	146691981	7.27734e+07	7.39186e+07	5.25787e+07	4.17676e+07	2.7751e+07	1.5287e+07	9.30755e+06
Brazil	BRA	1990	Latin America	South America	29301.2	31952	9		3	53.2	1.19288e+12	110404093	149352145	7.40658e+07	7.52864e+07	5.29597e+07	4.23747e+07	2.87325e+07	1.56949e+07	9.59028e+06
Brazil	BRA	1991	Latin America	South America	28148.5	30695	9		12	52.8	1.21092e+12	113511305	151976577	7.53379e+07	7.66387e+07	5.3181e+07	4.30021e+07	2.97453e+07	1.61426e+07	9.90557e+06
Brazil	BRA	1992	Latin America	South America	25966.8	28316	9		28	52.3	1.20527e+12	116609474	154564278	7.65895e+07	7.79748e+07	5.33783e+07	4.35906e+07	3.07509e+07	1.66459e+07	1.01985e+07
Brazil	BRA	1993	Latin America	South America	28012.8	30547	9	42		52.4	1.26149e+12	119705248	157132682	7.78302e+07	7.93025e+07	5.35222e+07	4.41791e+07	3.17435e+07	1.72011e+07	1.04868e+07
Brazil	BRA	1994	Latin America	South America	29851.4	32552	9	29	15	52.5	1.32879e+12	122818031	159705123	7.9073e+07	8.06321e+07	5.35821e+07	4.48165e+07	3.27132e+07	1.77986e+07	1.07948e+07
Brazil	BRA	1995	Latin America	South America	34000.1	37076	9	51	13	52.5	1.38748e+12	125958401	162296612	8.03265e+07	8.19701e+07	5.35564e+07	4.55246e+07	3.36487e+07	1.84315e+07	1.11354e+07
Brazil	BRA	1996	Latin America	South America	35672.8	38900	10_1	20	22	52.6	1.41811e+12	129130417	164913306	8.1594e+07	8.33193e+07	5.35154e+07	4.6244e+07	3.45129e+07	1.90588e+07	1.15822e+07
Brazil	BRA	1997	Latin America	South America	37152.9	40514	10_1	33	28	52.6	1.46625e+12	132441101	167545164	8.28703e+07	8.46749e+07	5.34107e+07	4.70183e+07	3.53367e+07	1.97199e+07	1.20596e+07
Brazil	BRA	1998	Latin America	South America	38442.2	41920	10_1	13	0	52.4	1.47121e+12	135763838	170170640	8.4144e+07	8.60266e+07	5.32486e+07	4.78217e+07	3.61225e+07	2.04212e+07	1.25566e+07
Brazil	BRA	1999	Latin America	South America	39362	42923	10_1	59	1	52.2	1.47811e+12	139064280	172759243	8.53992e+07	8.73601e+07	5.30426e+07	4.86126e+07	3.68762e+07	2.11727e+07	1.30551e+07
Brazil	BRA	2000	Latin America	South America	41595	45358	10_1	33	0	52	1.5389e+12	142319498	175287587	8.66232e+07	8.86643e+07	5.2797e+07	4.93622e+07	3.76027e+07	2.19789e+07	1.35467e+07
Brazil	BRA	2001	Latin America	South America	43974.7	47953	10_1	74	1	51.7	1.56018e+12	144961004	177750670	87813754	89936916	52631595	50018486	38263667	22786610	14050312
Brazil	BRA	2002	Latin America	South America	45585	49709	10_1	61	0	51.2	1.60783e+12	147507656	180151021	8.89721e+07	9.11789e+07	5.23623e+07	5.06571e+07	3.89215e+07	2.36517e+07	1.45584e+07
Brazil	BRA	2003	Latin America	South America	46827.6	51064	10_1	43	0	50.5	1.62616e+12	150005801	182482149	9.00951e+07	9.23871e+07	5.20271e+07	5.12446e+07	3.95689e+07	2.45608e+07	1.50807e+07
Brazil	BRA	2004	Latin America	South America	44379.1	48394	10_1	86		49.6	1.7199e+12	152448023	184738458	9.11797e+07	9.35588e+07	5.16686e+07	5.17417e+07	4.01986e+07	2.54974e+07	1.56321e+07
Brazil	BRA	2005	Latin America	South America	43644.6	47593	10_2	54		49.2	1.77487e+12	154831127	186917361	9.22248e+07	9.46926e+07	5.13019e+07	5.2129e+07	4.08116e+07	2.64508e+07	1.62241e+07
Brazil	BRA	2006	Latin America	South America	45086.2	49165	10_2	22	1	48.8	1.84511e+12	157150590	189012412	9.32269e+07	9.57855e+07	5.08463e+07	5.24587e+07	4.14463e+07	2.74095e+07	1.68516e+07
Brazil	BRA	2007	Latin America	South America	44625	47731	10_2	40		47.9	1.95693e+12	159407908	191026637	9.41878e+07	9.68388e+07	5.04177e+07	5.26621e+07	4.20568e+07	2.83793e+07	1.75107e+07
Brazil	BRA	2008	Latin America	South America	45885	49357	10_2	20		47.2	2.05655e+12	161618007	192979029	9.51172e+07	9.78619e+07	4.99886e+07	5.27651e+07	4.26693e+07	2.93479e+07	1.82081e+07
Brazil	BRA	2009	Latin America	South America	44518	51461	10_2	40		46.6	2.05397e+12	163798391	194895996	9.60286e+07	9.88673e+07	4.95206e+07	5.28055e+07	4.33208e+07	3.02982e+07	1.8951e+07
Brazil	BRA	2010	Latin America	South America	43272	52289	10_2	4		46.2	2.20887e+12	165968133	196796269	9.69319e+07	9.98644e+07	4.90058e+07	5.28036e+07	4.40273e+07	3.12159e+07	1.97437e+07
Brazil	BRA	2011	Latin America	South America	48084	52233	10_2	31		45.9	2.2969e+12	168134636	198686688	9.78305e+07	1.00856e+08	4.84788e+07	5.27568e+07	4.47843e+07	3.20676e+07	2.05992e+07
Brazil	BRA	2012	Latin America	South America	53054	56388	10_2	11	1	45.5	2.3413e+12	170278280	200560983	98721348	101839635	47955668	52649754	45579151	32879858	21496552
Brazil	BRA	2013	Latin America	South America	54163	56845	10_2	4	2	44.9	2.41178e+12	172393456	202408632	9.9599e+07	1.0281e+08	4.7429e+07	5.24968e+07	4.639e+07	3.36581e+07	2.24347e+07
Brazil	BRA	2014	Latin America	South America	57091	59733	10_2	1	2	44.8	2.42404e+12	174465406	204213133	100455246	103757887	46897153	5.23129e+07	47181092	3.44112e+07	2.34107e+07
Brazil	BRA	2015	Latin America	South America	58459	58184	10_2		3	44.7	2.33799e+12	176482751	205962108	1.01284e+08	1.04678e+08	4.63626e+07	5.2106e+07	4.7925e+07	3.51444e+07	2.4424e+07
Brazil	BRA	2016	Latin America	South America	61283			12	1		2.25691e+12	178442336	2.07542e+08
British Virgin Isl	VGB	1950	Latin America	Caribbean									7440
British Virgin Isl	VGB	1951	Latin America	Caribbean									7508
British Virgin Isl	VGB	1952	Latin America	Caribbean									7565
British Virgin Isl	VGB	1953	Latin America	Caribbean									7608
British Virgin Isl	VGB	1954	Latin America	Caribbean									7648
British Virgin Isl	VGB	1955	Latin America	Caribbean									7684
British Virgin Isl	VGB	1956	Latin America	Caribbean									7735
British Virgin Isl	VGB	1957	Latin America	Caribbean									7787
British Virgin Isl	VGB	1958	Latin America	Caribbean									7849
British Virgin Isl	VGB	1959	Latin America	Caribbean									7932
British Virgin Isl	VGB	1960	Latin America	Caribbean								982	8033
British Virgin Isl	VGB	1961	Latin America	Caribbean								1029	8155
British Virgin Isl	VGB	1962	Latin America	Caribbean								1080	8298
British Virgin Isl	VGB	1963	Latin America	Caribbean								1135	8452
British Virgin Isl	VGB	1964	Latin America	Caribbean								1195	8627
British Virgin Isl	VGB	1965	Latin America	Caribbean								1259	8814
British Virgin Isl	VGB	1966	Latin America	Caribbean								1327	9007
British Virgin Isl	VGB	1967	Latin America	Caribbean								1400	9218
British Virgin Isl	VGB	1968	Latin America	Caribbean		0	8					1476	9424
British Virgin Isl	VGB	1969	Latin America	Caribbean		0	8					1552	9621
British Virgin Isl	VGB	1970	Latin America	Caribbean		1	8					1631	9803
British Virgin Isl	VGB	1971	Latin America	Caribbean								1712	9970
British Virgin Isl	VGB	1972	Latin America	Caribbean								1795	10125
British Virgin Isl	VGB	1973	Latin America	Caribbean								1878	10264
British Virgin Isl	VGB	1974	Latin America	Caribbean								1959	10379
British Virgin Isl	VGB	1975	Latin America	Caribbean		0	8					2040	10476
British Virgin Isl	VGB	1976	Latin America	Caribbean		0	8					2117	10543
British Virgin Isl	VGB	1977	Latin America	Caribbean		1	8					2193	10591
British Virgin Isl	VGB	1978	Latin America	Caribbean		0	8					2275	10662
British Virgin Isl	VGB	1979	Latin America	Caribbean								2373	10792
British Virgin Isl	VGB	1980	Latin America	Caribbean								2502	11002
British Virgin Isl	VGB	1981	Latin America	Caribbean		0	9					2720	11315
British Virgin Isl	VGB	1982	Latin America	Caribbean		1	9					2974	11712
British Virgin Isl	VGB	1983	Latin America	Caribbean		0	9					3265	12188
British Virgin Isl	VGB	1984	Latin America	Caribbean		0	9					3595	12731
British Virgin Isl	VGB	1985	Latin America	Caribbean		0	9					3955	13304
British Virgin Isl	VGB	1986	Latin America	Caribbean		0	9					4358	13938
British Virgin Isl	VGB	1987	Latin America	Caribbean		1	9					4792	14589
British Virgin Isl	VGB	1988	Latin America	Caribbean		0	9					5262	15266
British Virgin Isl	VGB	1989	Latin America	Caribbean		1	9					5744	15900
British Virgin Isl	VGB	1990	Latin America	Caribbean	1	1	9					6225	16461
British Virgin Isl	VGB	1991	Latin America	Caribbean	0	0	9					6661	16934
British Virgin Isl	VGB	1992	Latin America	Caribbean	0	0	9					6869	17344
British Virgin Isl	VGB	1993	Latin America	Caribbean	0	0	9					7059	17703
British Virgin Isl	VGB	1994	Latin America	Caribbean	0	0	9					7246	18052
British Virgin Isl	VGB	1995	Latin America	Caribbean	2	2	9					7447	18427
British Virgin Isl	VGB	1996	Latin America	Caribbean	2	2	10_1					7662	18833
British Virgin Isl	VGB	1997	Latin America	Caribbean								7892	19270
British Virgin Isl	VGB	1998	Latin America	Caribbean								8131	19722
British Virgin Isl	VGB	1999	Latin America	Caribbean	1	1	10_1					8378	20188
British Virgin Isl	VGB	2000	Latin America	Caribbean								8624	20645
British Virgin Isl	VGB	2001	Latin America	Caribbean	1	1	10_1					8866	21085
British Virgin Isl	VGB	2002	Latin America	Caribbean	1	1	10_1					9112	21529
British Virgin Isl	VGB	2003	Latin America	Caribbean	2	2	10_1					9373	22000
British Virgin Isl	VGB	2004	Latin America	Caribbean	4	4	10_1					9667	22541
British Virgin Isl	VGB	2005	Latin America	Caribbean								10002	23168
[truncated: 14,014 more rows]

## Sheet: Columns
Column	Description
Country	Abbreviated name of each country
Code	Unique 3-letter code for each country
Year	Year of each observation
Region	Regional grouping of each country from the United Nations Statistical Division (M49)
Subregion	Sub-regional grouping of each country from the United Nations Statistical Division (M49)
UNODC_Hom	Original homicide count as collected with the UN Homicide Statistics
WHO_Hom	Original homicide count as collected from the WHO Mortality Database
ICD	Version of the ICD related for each WHO homicide count
Conflict	Count of conflict killings from the Uppsala Conflict Death Prevention Program
Terror	Count of terrorism killings from the Global Terrorism Database
SWIID_Gini	Gini index from the Standardized World Income Inequality Database
GDP	Gross domestic profit in constant 2010 US$ from the World Bank
Urban	Total urban population from the World Bank
Pop	Total population count from the UN World Population Prospects;
PopM	Male population count from the UN World Population Prospects
PopF	Female population count from the UN World Population Prospects
Pop_0_14	Population count 0 to 14 years from the UN World Population Prospects
Pop_15_29	Population count 15 to 29 years from the UN World Population Prospects
Pop_30_44	Population count 30 to 44 years from the UN World Population Prospects
Pop_45_59	Population count 45 to 59 years from the UN World Population Prospects
Pop_60_	Population count 60 or more years from the UN World Population Prospects
