# Supplementary material for: The contribution of age structure to the international homicide decline
Source: PLoS One. 2019 Oct 9;14(10):e0222996. doi: 10.1371/journal.pone.0222996 (PMC6784918; doi:10.1371/journal.pone.0222996)
Supplement: S2 Dataset — This file contains data at the regional and global level, resulting from the aggregation of country-level data. Data is organized in long format by region and year. The first sheet contains all data, and the second sheet contains a description of each column. (XLSX) [file pone.0222996.s026.xlsx]

## Sheet: Data
Year	Region	Countries	Sample	Pop_Sample	Hom	Covered	Pop_Covered	Hom_Est	Pop	PopM	PopF	Pop_0_14	Pop_15_29	Pop_30_44	Pop_45_59	Pop_60_	HomRate_Est	PerPop_15_29	Per_Covered
1950	World	234	7		9452.27				2536274721	1.2661e+09	1.27017e+09	8.69265e+08	6.58464e+08	4.81244e+08	3.25085e+08	2.02216e+08		25.9618
1951	World	234	13		10090.4				2583816786	1.29006e+09	1.29376e+09	8.93964e+08	6.68049e+08	4.85435e+08	3.30742e+08	2.05626e+08		25.8551
1952	World	234	14		10716.4				2630584384	1.31365e+09	1.31694e+09	9.17902e+08	6.77347e+08	4.90094e+08	3.36624e+08	2.08617e+08		25.7489
1953	World	234	15		13914.3				2677230358	1.33718e+09	1.34005e+09	9.40827e+08	6.86513e+08	4.95626e+08	3.42885e+08	2.1138e+08		25.6426
1954	World	234	15		13547.5				2724302468	1.36093e+09	1.36337e+09	9.63033e+08	6.95335e+08	5.02116e+08	3.49681e+08	2.14137e+08		25.5234
1955	World	234	22		27779.5				2772242535	1.38512e+09	1.38712e+09	9.85306e+08	7.03558e+08	5.09383e+08	3.5701e+08	2.16986e+08		25.3786
1956	World	234	24		29186.6				2821383444	1.40991e+09	1.41147e+09	1.01422e+09	7.08424e+08	5.15172e+08	3.62772e+08	2.20792e+08		25.1091
1957	World	234	25		29964				2871952278	1.43543e+09	1.43652e+09	1.04169e+09	7.13597e+08	5.22319e+08	3.69636e+08	2.24714e+08		24.8471
1958	World	234	25		32322.1				2924081243	1.46175e+09	1.46233e+09	1.06903e+09	7.19101e+08	5.30396e+08	3.76877e+08	2.28678e+08		24.5924
1959	World	234	26		31282.7				2977824686	1.48891e+09	1.48891e+09	1.09696e+09	7.25482e+08	5.39118e+08	3.83637e+08	2.32632e+08		24.3628
1960	World	234	26		31054.8				3033212527	1.51694e+09	1.51628e+09	1.12538e+09	7.33371e+08	5.48389e+08	3.89486e+08	2.36587e+08		24.178
1961	World	234	27		31833.5				3090305279	1.54586e+09	1.54445e+09	1.15271e+09	7.4306e+08	5.58286e+08	3.9364e+08	2.42606e+08		24.0449
1962	World	234	26		31921.6				3149244245	1.57574e+09	1.5735e+09	1.18209e+09	7.53821e+08	5.68247e+08	3.9674e+08	2.48348e+08		23.9366
1963	World	234	27		30871.5				3210271352	1.6067e+09	1.60357e+09	1.2119e+09	7.66389e+08	5.78492e+08	3.99536e+08	2.53957e+08		23.873
1964	World	234	28		32100.2				3273670772	1.63886e+09	1.63481e+09	1.23998e+09	7.8164e+08	5.893e+08	4.03127e+08	2.5962e+08		23.8766
1965	World	234	28		32887.4				3339592688	1.67227e+09	1.66732e+09	1.26558e+09	7.99894e+08	6.00627e+08	4.08073e+08	2.65423e+08		23.9518
1966	World	234	28		33170.6				3408121405	1.70698e+09	1.70114e+09	1.29495e+09	8.17774e+08	6.10263e+08	4.12229e+08	2.7291e+08		23.9949
1967	World	234	27		36164.2				3479053821	1.74289e+09	1.73617e+09	1.32052e+09	8.39105e+08	6.20865e+08	4.17976e+08	2.80584e+08		24.1188
1968	World	234	27		36956.1				3551880700	1.77974e+09	1.77214e+09	1.34362e+09	8.63161e+08	6.31702e+08	4.24984e+08	2.88409e+08		24.3015
1969	World	234	28		34104.3				3625905514	1.81722e+09	1.80868e+09	1.36633e+09	8.88816e+08	6.41729e+08	4.32694e+08	2.96332e+08		24.5129
1970	World	234	28		41279.3				3700577650	1.85505e+09	1.84553e+09	1.38953e+09	9.15437e+08	6.5045e+08	4.40804e+08	3.04353e+08		24.7377
1971	World	234	27		38219.4				3775790900	1.89318e+09	1.88261e+09	1.41471e+09	9.42302e+08	6.57594e+08	4.48084e+08	3.13099e+08		24.9564
1972	World	234	28		41186.7				3851545181	1.93161e+09	1.91994e+09	1.43939e+09	9.70192e+08	6.63949e+08	4.56067e+08	3.21947e+08		25.1897
1973	World	234	27		40060				3927538695	1.97017e+09	1.95737e+09	1.46315e+09	9.98752e+08	6.70222e+08	4.6478e+08	3.30632e+08		25.4295
1974	World	234	28		52897.5				4003448151	2.00869e+09	1.99476e+09	1.48477e+09	1.02786e+09	6.77625e+08	4.74405e+08	3.38792e+08		25.6744
1975	World	234	28		55948.3				4079087198	2.04707e+09	2.03202e+09	1.50344e+09	1.05743e+09	6.86944e+08	4.85003e+08	3.46264e+08		25.9233
1976	World	234	27		50053.1				4154287594	2.08521e+09	2.06907e+09	1.52211e+09	1.08657e+09	6.96851e+08	4.94904e+08	3.53856e+08		26.1553
1977	World	234	29		60594.9				4229201257	2.12321e+09	2.10599e+09	1.53756e+09	1.1163e+09	7.08844e+08	5.05711e+08	3.60792e+08		26.395
1978	World	234	27		56858.1				4304377112	2.16133e+09	2.14305e+09	1.55054e+09	1.14616e+09	7.2301e+08	5.17158e+08	3.67506e+08		26.6278
1979	World	234	29		72710.3				4380585755	2.19994e+09	2.18065e+09	1.56249e+09	1.17544e+09	7.39231e+08	5.28839e+08	3.74581e+08		26.833
1980	World	234	27		69148.4				4458411534	2.23933e+09	2.21908e+09	1.57449e+09	1.20371e+09	7.57346e+08	5.40474e+08	3.82389e+08		26.9987
1981	World	234	28		81019.4				4537845777	2.2795e+09	2.25835e+09	1.58755e+09	1.23094e+09	7.77315e+08	5.50885e+08	3.91152e+08		27.1261
1982	World	234	27		69204				4618776168	2.32039e+09	2.29839e+09	1.60172e+09	1.25638e+09	7.99071e+08	5.61379e+08	4.00231e+08		27.2015
1983	World	234	28		66376.1				4701530843	2.36219e+09	2.33934e+09	1.61669e+09	1.28081e+09	8.22575e+08	5.71742e+08	4.09711e+08		27.2424
1984	World	234	28		73246.1				4786483862	2.40514e+09	2.38134e+09	1.63202e+09	1.30546e+09	8.47711e+08	5.81634e+08	4.19659e+08		27.2739
1985	World	234	30		78990.1				4873781796	2.44933e+09	2.42445e+09	1.64774e+09	1.33089e+09	8.74217e+08	5.90848e+08	4.30092e+08		27.3071
1986	World	234	30		83518.5				4963633228	2.49488e+09	2.46875e+09	1.66996e+09	1.35468e+09	9.00338e+08	5.97461e+08	4.41192e+08		27.2921
1987	World	234	30		86216.7				5055636132	2.54157e+09	2.51407e+09	1.6918e+09	1.37952e+09	9.27833e+08	6.03749e+08	4.52737e+08		27.2867
1988	World	234	29		84206.9				5148556956	2.58876e+09	2.5598e+09	1.71323e+09	1.40419e+09	9.56306e+08	6.10283e+08	4.64539e+08		27.2736
1989	World	234	30		94513.8				5240735117	2.63558e+09	2.60516e+09	1.73377e+09	1.42715e+09	9.85392e+08	6.18053e+08	4.76367e+08		27.2319
1990	World	234	96	2883685670	218527	197	5045268244	326345	5332805460	2.68229e+09	2.65052e+09	1.75347e+09	1.44814e+09	1.01507e+09	6.27889e+08	4.88229e+08	6.11957	27.1553	0.946081
1991	World	234	92	2728776186	219582	197	5124743172	342784	5420656803	2.72687e+09	2.69379e+09	1.77616e+09	1.46431e+09	1.04313e+09	6.37341e+08	4.99728e+08	6.32366	27.0135	0.94541
1992	World	234	97	2795806709	238585	197	5201699270	360274	5506333149	2.77033e+09	2.736e+09	1.79385e+09	1.47948e+09	1.07238e+09	6.49307e+08	5.1131e+08	6.5429	26.8686	0.944676
1993	World	234	96	2834514582	251712	197	5276480636	376190	5590059837	2.81278e+09	2.77728e+09	1.80792e+09	1.49357e+09	1.10203e+09	6.63535e+08	5.23012e+08	6.72963	26.7182	0.943904
1994	World	234	104	2928759619	286910	197	5349729329	380776	5672316703	2.85443e+09	2.81788e+09	1.8201e+09	1.50677e+09	1.13089e+09	6.79675e+08	5.34873e+08	6.71289	26.5636	0.94313
1995	World	234	106	4132609937	305293	197	5421956072	377235	5753503416	2.89548e+09	2.85802e+09	1.83108e+09	1.51962e+09	1.15828e+09	6.97576e+08	5.46957e+08	6.55661	26.412	0.942375
1996	World	234	105	4255562200	301678	197	5493208686	368347	5833624020	2.93591e+09	2.89771e+09	1.83653e+09	1.53431e+09	1.18523e+09	7.16967e+08	5.60582e+08	6.31421	26.3012	0.941646
1997	World	234	108	4366184978	297720	197	5563410998	363457	5912652295	2.97573e+09	2.93692e+09	1.84336e+09	1.54759e+09	1.20976e+09	7.37947e+08	5.74e+08	6.14711	26.1742	0.940933
1998	World	234	107	4637952607	301197	197	5632687674	364579	5990812103	3.01511e+09	2.9757e+09	1.84942e+09	1.56089e+09	1.23284e+09	7.60506e+08	5.87159e+08	6.08564	26.0547	0.940221
1999	World	234	112	4733197882	300528	197	5701418491	360105	6068629391	3.05441e+09	3.01422e+09	1.85194e+09	1.57607e+09	1.25605e+09	7.84648e+08	5.99927e+08	5.93388	25.9707	0.93949
2000	World	234	123	4985897828	315861	197	5770095551	371659	6146706989	3.09399e+09	3.05271e+09	1.85022e+09	1.59394e+09	1.28009e+09	8.102e+08	6.12248e+08	6.04647	25.9316	0.93873
2001	World	234	133	4959195995	324806	197	5838755290	381682	6225113312	3.13392e+09	3.09119e+09	1.85032e+09	1.61282e+09	1.30284e+09	8.34864e+08	6.24273e+08	6.13133	25.9082	0.937936
2002	World	234	133	5002884277	325977	197	5907419683	384203	6303851949	3.17418e+09	3.12967e+09	1.84667e+09	1.63424e+09	1.32648e+09	8.60623e+08	6.35843e+08	6.09473	25.9244	0.937113
2003	World	234	148	5641059521	331121	197	5976277748	374573	6383112453	3.21479e+09	3.16832e+09	1.84087e+09	1.65723e+09	1.35015e+09	8.87263e+08	6.47589e+08	5.86819	25.9628	0.936264
2004	World	234	159	5729725732	321391	197	6045523699	364307	6463075487	3.25577e+09	3.2073e+09	1.8359e+09	1.68005e+09	1.3723e+09	9.14538e+08	6.60283e+08	5.63674	25.9947	0.935394
2005	World	234	156	5469254091	303589	197	6115290219	354141	6543865163	3.29713e+09	3.24674e+09	1.83352e+09	1.70154e+09	1.39203e+09	9.42293e+08	6.74479e+08	5.41181	26.0021	0.934507
2006	World	234	163	5563212314	300328	197	6185654297	350227	6625567449	3.33888e+09	3.28669e+09	1.83639e+09	1.72073e+09	1.40907e+09	9.68825e+08	6.90555e+08	5.28599	25.971	0.933604
2007	World	234	164	5626301526	292754	197	6256570538	342845	6708151997	3.38102e+09	3.32713e+09	1.84085e+09	1.73882e+09	1.42427e+09	9.96371e+08	7.07833e+08	5.11087	25.921	0.932682
2008	World	234	175	6006256561	311216	197	6327935930	352747	6791518636	3.42351e+09	3.36801e+09	1.84727e+09	1.75527e+09	1.43805e+09	1.02441e+09	7.26526e+08	5.19393	25.845	0.931741
2009	World	234	172	6090358613	313839	197	6399584891	355953	6875502528	3.46629e+09	3.40921e+09	1.85536e+09	1.76953e+09	1.45135e+09	1.05227e+09	7.46998e+08	5.17712	25.7367	0.930781
2010	World	234	166	6022051734	296461	197	6471358516	359005	6959944839	3.50928e+09	3.45066e+09	1.8648e+09	1.78127e+09	1.4649e+09	1.07947e+09	7.69518e+08	5.15816	25.5931	0.9298
2011	World	234	154	6015377424	305096	197	6543210651	368227	7044799586	3.55247e+09	3.49233e+09	1.87691e+09	1.79111e+09	1.47844e+09	1.10418e+09	7.94165e+08	5.22693	25.4246	0.9288
2012	World	234	155	6042685168	311953	197	6615057997	370839	7129982135	3.59578e+09	3.5342e+09	1.89001e+09	1.7987e+09	1.49225e+09	1.1282e+09	8.20829e+08	5.20111	25.2272	0.92778
2013	World	234	134	5911000331	290828	197	6686662488	363443	7215250552	3.63911e+09	3.57614e+09	1.9038e+09	1.80391e+09	1.50681e+09	1.15178e+09	8.48951e+08	5.03714	25.0013	0.92674
2014	World	234	129	5979784163	308896	197	6757699569	366862	7300274833	3.68229e+09	3.61798e+09	1.91759e+09	1.8067e+09	1.52284e+09	1.17554e+09	8.77601e+08	5.02532	24.7484	0.925677
2015	World	234	114	5822602082	275950	197	6827930868	363679	7384810620	3.7252e+09	3.65961e+09	1.93078e+09	1.80724e+09	1.54073e+09	1.19979e+09	9.06262e+08	4.92469	24.4724	0.924591
2016	World	234	97	5.50333e+09	286849	197	6895230344	369546	7.46732e+09								4.94885		0.923388
1950	Africa	58	0		0				228670019	1.13586e+08	1.15084e+08	9.52514e+07	6.08295e+07	3.80849e+07	2.2541e+07	1.19632e+07		26.6014
1951	Africa	58	0		0				233277049	1.15869e+08	1.17408e+08	9.77758e+07	6.17496e+07	3.8708e+07	2.29027e+07	1.2141e+07		26.4705
1952	Africa	58	0		0				238113121	1.18267e+08	1.19847e+08	1.00265e+08	6.27978e+07	3.94014e+07	2.33333e+07	1.23159e+07		26.3731
1953	Africa	58	0		0				243177791	1.20781e+08	1.22397e+08	1.02742e+08	6.39539e+07	4.01676e+07	2.38215e+07	1.24928e+07		26.2992
1954	Africa	58	0		0				248471497	1.23414e+08	1.25058e+08	1.05233e+08	6.51984e+07	4.10132e+07	2.43521e+07	1.2675e+07		26.2398
1955	Africa	58	0		0				253995025	1.26165e+08	1.2783e+08	1.07757e+08	6.65265e+07	4.19362e+07	2.49119e+07	1.28633e+07		26.192
1956	Africa	58	0		0				259750195	1.29036e+08	1.30714e+08	1.11023e+08	6.75262e+07	4.27319e+07	2.53148e+07	1.31538e+07		25.9966
1957	Africa	58	1		3.5571				265739281	1.32026e+08	1.33713e+08	1.14201e+08	6.86684e+07	4.36398e+07	2.57751e+07	1.34552e+07		25.8405
1958	Africa	58	1		12.4499				271965261	1.35135e+08	1.3683e+08	1.17348e+08	6.99323e+07	4.46345e+07	2.62882e+07	1.37623e+07		25.7137
1959	Africa	58	1		11.5606				278431545	1.38364e+08	1.40068e+08	1.20511e+08	7.13106e+07	4.5687e+07	2.6855e+07	1.40683e+07		25.6115
1960	Africa	58	1		5.33565				285142006	1.41711e+08	1.43431e+08	1.23707e+08	7.28151e+07	4.67763e+07	2.74737e+07	1.43702e+07		25.5364
1961	Africa	58	1		5.33565				292100079	1.45177e+08	1.46923e+08	1.27564e+08	7.4101e+07	4.77216e+07	2.79725e+07	1.47411e+07		25.3684
1962	Africa	58	1		4.44638				299309231	1.48766e+08	1.50543e+08	1.31378e+08	7.55512e+07	4.87298e+07	2.85428e+07	1.51072e+07		25.2419
1963	Africa	58	1		4.44638				306772112	1.52482e+08	1.5429e+08	1.35163e+08	7.71687e+07	4.97911e+07	2.91759e+07	1.54736e+07		25.1551
1964	Africa	58	1		10.6713				314491391	1.56328e+08	1.58163e+08	1.38907e+08	7.89752e+07	5.08986e+07	2.98626e+07	1.5848e+07		25.112
1965	Africa	58	1		12.4499				322470634	1.6031e+08	1.62161e+08	1.42602e+08	8.09966e+07	5.20432e+07	3.05942e+07	1.62344e+07		25.1175
1966	Africa	58	1		13.3391				330720407	1.64434e+08	1.66287e+08	1.46957e+08	8.28816e+07	5.30221e+07	3.11816e+07	1.66778e+07		25.0609
1967	Africa	58	1		13.3391				339247878	1.68702e+08	1.70546e+08	1.51147e+08	8.50453e+07	5.40787e+07	3.18413e+07	1.71353e+07		25.0688
1968	Africa	58	1		42.6852				348049881	1.73112e+08	1.74938e+08	1.55238e+08	8.74478e+07	5.5193e+07	3.25701e+07	1.76011e+07		25.1251
1969	Africa	58	1		17.7855				357119794	1.77657e+08	1.79463e+08	1.59308e+08	9.00396e+07	5.63391e+07	3.33673e+07	1.80659e+07		25.2127
1970	Africa	58	1		15.1177				366458929	1.82336e+08	1.84123e+08	1.63403e+08	9.28005e+07	5.75011e+07	3.42297e+07	1.8525e+07		25.3236
1971	Africa	58	1		17.7855				376067257	1.87147e+08	1.8892e+08	1.68205e+08	9.53234e+07	5.85463e+07	3.49728e+07	1.90198e+07		25.3474
1972	Africa	58	1		8.00348				385965161	1.92102e+08	1.93863e+08	1.72963e+08	9.80469e+07	5.96446e+07	3.58028e+07	1.95073e+07		25.4031
1973	Africa	58	1		14.2284				396198875	1.97226e+08	1.98973e+08	1.77722e+08	1.00965e+08	6.08049e+07	3.67104e+07	1.99963e+07		25.4834
1974	Africa	58	1		24.0104				406828206	2.02553e+08	2.04275e+08	1.82523e+08	1.04079e+08	6.20431e+07	3.76847e+07	2.0498e+07		25.5831
1975	Africa	58	1		13.3391				417898074	2.0811e+08	2.09788e+08	1.87403e+08	1.07397e+08	6.33643e+07	3.87149e+07	2.10184e+07		25.6994
1976	Africa	58	1		9.78203				429424761	2.13905e+08	2.1552e+08	1.9301e+08	1.10597e+08	6.46282e+07	3.95812e+07	2.16077e+07		25.7547
1977	Africa	58	1		5.33565				441404179	2.19933e+08	2.21471e+08	1.98623e+08	1.13998e+08	6.60392e+07	4.05296e+07	2.22142e+07		25.8262
1978	Africa	58	1		8.00348				453834792	2.26188e+08	2.27647e+08	2.04295e+08	1.1755e+08	6.76037e+07	4.15493e+07	2.28368e+07		25.9015
1979	Africa	58	1		19.5641				466707331	2.32653e+08	2.34054e+08	2.1007e+08	1.21204e+08	6.93344e+07	4.26238e+07	2.34758e+07		25.9699
1980	Africa	58	1		13.3391				480012209	2.39319e+08	2.40693e+08	2.15962e+08	1.24944e+08	7.12354e+07	4.37364e+07	2.41346e+07		26.0293
1981	Africa	58	1		6.22493				493747699	2.46181e+08	2.47567e+08	2.22795e+08	1.28447e+08	7.30472e+07	4.46416e+07	2.4817e+07		26.0147
1982	Africa	58	1		11.5606				507910465	2.5324e+08	2.54671e+08	2.29576e+08	1.3214e+08	7.50661e+07	4.56093e+07	2.55195e+07		26.0163
1983	Africa	58	1		10.6713				522485550	2.60493e+08	2.61993e+08	2.36321e+08	1.3602e+08	7.72707e+07	4.66298e+07	2.6244e+07		26.0332
1984	Africa	58	1		11.5606				537453703	2.67937e+08	2.69517e+08	2.43032e+08	1.40101e+08	7.96325e+07	4.76955e+07	2.69928e+07		26.0675
1985	Africa	58	1		5.33565				552796228	2.75569e+08	2.77227e+08	2.49698e+08	1.44404e+08	8.21259e+07	4.88014e+07	2.77675e+07		26.1224
1986	Africa	58	1		6.22493				568505611	2.83386e+08	2.85119e+08	2.57089e+08	1.48524e+08	8.45647e+07	4.9724e+07	2.86043e+07		26.1253
1987	Africa	58	1		18.6748				584569186	2.91382e+08	2.93187e+08	2.64302e+08	1.5289e+08	8.71896e+07	5.07259e+07	2.94613e+07		26.1543
1988	Africa	58	1		19.5641				600956701	2.99539e+08	3.01418e+08	2.71337e+08	1.57487e+08	8.99836e+07	5.18093e+07	3.03402e+07		26.206
1989	Africa	58	1		24.0104				617632012	3.07836e+08	3.09796e+08	2.78161e+08	1.62315e+08	9.29279e+07	5.29837e+07	3.12447e+07		26.2802
1990	Africa	58	8	104136789	2205	35	372000066	62453.7	634567044	3.16258e+08	3.18309e+08	2.84733e+08	1.67399e+08	9.60008e+07	5.42566e+07	3.21781e+07	9.84194	26.38	0.586227
1991	Africa	58	7	96033857	1851	35	381268607	64446	651763106	3.24806e+08	3.26957e+08	2.91817e+08	1.7235e+08	9.90141e+07	5.54312e+07	3.31507e+07	9.88795	26.4437	0.58498
1992	Africa	58	7	98054232	2033	35	390468283	66444.1	669221342	3.33481e+08	3.35741e+08	2.98529e+08	1.776e+08	1.02197e+08	5.67375e+07	3.41575e+07	9.92857	26.5383	0.583467
1993	Africa	58	7	100026572	2005	35	399678629	68168.1	686916862	3.42274e+08	3.44642e+08	3.04922e+08	1.83119e+08	1.05513e+08	5.81735e+07	3.51901e+07	9.92377	26.658	0.581844
1994	Africa	58	9	143195270	28231	35	409013821	71451.7	704820799	3.51178e+08	3.53643e+08	3.11069e+08	1.88872e+08	1.08909e+08	5.97417e+07	3.6229e+07	10.1376	26.7972	0.580309
1995	Africa	58	6	95388553	31095	35	418560169	74212.8	722921961	3.60189e+08	3.62733e+08	3.1702e+08	1.94851e+08	1.12347e+08	6.14432e+07	3.72602e+07	10.2657	26.9533	0.578984
1996	Africa	58	6	97766193	29946	35	428355619	73511.1	741220519	3.6931e+08	3.71911e+08	3.23863e+08	2.00722e+08	1.15408e+08	6.29624e+07	3.8265e+07	9.91757	27.08	0.577906
1997	Africa	58	7	127902492	29843	35	438390833	73365.7	759752789	3.78557e+08	3.81196e+08	3.30528e+08	2.06861e+08	1.18515e+08	6.4614e+07	3.92345e+07	9.65652	27.2275	0.577018
1998	Africa	58	6	85478689	26993	35	448649783	75151.2	778592236	3.87964e+08	3.90628e+08	3.37073e+08	2.13241e+08	1.21696e+08	6.63978e+07	4.01842e+07	9.65219	27.388	0.576232
1999	Africa	58	6	86852104	24618	35	459098194	71946.1	797836027	3.97575e+08	4.00261e+08	3.43564e+08	2.19827e+08	1.25001e+08	6.83116e+07	4.11327e+07	9.01765	27.5529	0.575429
2000	Africa	58	8	114849079	24581	35	469718051	70477	817566004	4.07428e+08	4.10138e+08	3.50077e+08	2.26588e+08	1.28464e+08	7.03461e+07	4.20918e+07	8.62034	27.7149	0.574532
2001	Africa	58	11	158077586	27433	35	480519080	72048.1	837820928	4.17542e+08	4.20279e+08	3.57632e+08	2.32922e+08	1.31827e+08	7.23169e+07	4.31232e+07	8.59946	27.8009	0.573534
2002	Africa	58	12	173322765	27496	35	491538271	72779.5	858622597	4.27929e+08	4.30694e+08	3.65167e+08	2.39474e+08	1.35382e+08	7.44342e+07	4.41661e+07	8.47631	27.8904	0.572473
2003	Africa	58	17	346519877	31102	35	502818141	69988.7	880016866	4.38612e+08	4.41404e+08	3.72799e+08	2.46168e+08	1.3914e+08	7.66783e+07	4.52316e+07	7.9531	27.9731	0.571373
2004	Africa	58	22	390264389	30789.7	35	514412315	68197.6	902048601	4.49614e+08	4.52435e+08	3.80664e+08	2.52911e+08	1.4312e+08	7.90245e+07	4.63298e+07	7.5603	28.0374	0.570271
2005	Africa	58	19	357082251	27301.6	35	526365904	68283.9	924757708	4.60954e+08	4.63803e+08	3.88841e+08	2.59653e+08	1.47342e+08	8.14515e+07	4.74701e+07	7.38398	28.078	0.569193
2006	Africa	58	22	373835981	28703	35	538681977	70843.8	948156166	4.72637e+08	4.75519e+08	3.98072e+08	2.65753e+08	1.51725e+08	8.38364e+07	4.87691e+07	7.47174	28.0284	0.568136
2007	Africa	58	25	406176604	29414.7	35	551369704	70546.3	972265961	4.84676e+08	4.8759e+08	4.07456e+08	2.71957e+08	1.5637e+08	8.63641e+07	5.01189e+07	7.25586	27.9714	0.567098
2008	Africa	58	29	457060353	32153.2	35	564485433	71781.3	997144670	4.97107e+08	5.00038e+08	4.17059e+08	2.78269e+08	1.61273e+08	8.90107e+07	5.15334e+07	7.19869	27.9066	0.566102
2009	Africa	58	27	423555658	29907.5	35	578096910	71553.9	1022858654	5.09975e+08	5.12884e+08	4.26952e+08	2.84698e+08	1.66436e+08	9.17472e+07	5.30251e+07	6.99548	27.8335	0.565178
2010	Africa	58	27	502504585	34736.5	35	592244388	71941	1049446344	5.23306e+08	5.2614e+08	4.37178e+08	2.91252e+08	1.71859e+08	9.45543e+07	5.4603e+07	6.85514	27.7529	0.56434
2011	Africa	58	24	516864452	36258.3	35	606953939	75141.5	1076933813	5.37117e+08	5.39817e+08	4.48112e+08	2.97532e+08	1.77673e+08	9.73299e+07	5.62871e+07	6.97736	27.6277	0.563594
2012	Africa	58	25	525711631	38930.5	35	622191402	77341.6	1105285268	5.51386e+08	5.53899e+08	4.59332e+08	3.03922e+08	1.83752e+08	1.00232e+08	5.80475e+07	6.99744	27.4971	0.562924
2013	Africa	58	14	315824689	30569	35	637860174	78911.4	1134398192	5.66052e+08	5.68346e+08	4.70704e+08	3.10485e+08	1.90041e+08	1.03275e+08	5.98942e+07	6.95623	27.37	0.562289
2014	Africa	58	13	321384431	31472	35	653825399	82562	1164129789	5.81031e+08	5.83099e+08	4.81986e+08	3.17327e+08	1.96484e+08	1.06492e+08	6.18402e+07	7.09216	27.2588	0.561643
2015	Africa	58	14	298420106	28422	35	669984570	84122.6	1194369908	5.96258e+08	5.98112e+08	4.93012e+08	3.24524e+08	2.03039e+08	1.09901e+08	6.38937e+07	7.04326	27.1712	0.560952
2016	Africa	58	7	1.21529e+08	23024	35	6.86653e+08	87063.6	1.22602e+09								7.10131		0.560066
1950	Asia	51	1		1610.59				1404061590	7.18863e+08	6.85198e+08	5.11235e+08	3.70784e+08	2.63398e+08	1.65714e+08	9.29309e+07		26.408
1951	Asia	51	1		1497.11				1434534785	7.34245e+08	7.0029e+08	5.28112e+08	3.77125e+08	2.66758e+08	1.68218e+08	9.43217e+07		26.289
1952	Asia	51	1		1483.66				1463159816	7.48697e+08	7.14463e+08	5.45728e+08	3.82672e+08	2.69276e+08	1.70407e+08	9.5076e+07		26.1538
1953	Asia	51	1		1476.09				1490835714	7.6267e+08	7.28166e+08	5.62022e+08	3.88386e+08	2.71975e+08	1.72873e+08	9.55791e+07		26.0516
1954	Asia	51	1		1645.89				1518303010	7.76536e+08	7.41767e+08	5.76472e+08	3.94467e+08	2.75403e+08	1.75893e+08	9.60674e+07		25.9808
1955	Asia	51	3		3597.41				1546143227	7.9059e+08	7.55553e+08	5.89845e+08	4.00685e+08	2.79589e+08	1.79432e+08	9.65917e+07		25.9151
1956	Asia	51	3		3725.99				1574772653	8.05045e+08	7.69728e+08	6.08817e+08	4.04327e+08	2.8237e+08	1.81596e+08	9.76632e+07		25.6752
1957	Asia	51	3		4282.05				1604448795	8.20033e+08	7.84416e+08	6.25184e+08	4.09082e+08	2.86533e+08	1.84742e+08	9.89075e+07		25.4967
1958	Asia	51	3		5127.21				1635288434	8.35621e+08	7.99668e+08	6.40986e+08	4.14299e+08	2.91463e+08	1.88408e+08	1.00132e+08		25.3349
1959	Asia	51	3		4037.78				1667297629	8.51818e+08	8.1548e+08	6.57814e+08	4.19551e+08	2.96616e+08	1.92144e+08	1.01173e+08		25.1636
1960	Asia	51	3		4214.56				1700462752	8.68623e+08	8.3184e+08	6.76066e+08	4.2486e+08	3.0179e+08	1.95755e+08	1.01991e+08		24.985
1961	Asia	51	3		4526.03				1734847065	8.86071e+08	8.48776e+08	6.93001e+08	4.30901e+08	3.07392e+08	1.99062e+08	1.0449e+08		24.838
1962	Asia	51	3		4926.21				1770675629	9.04275e+08	8.664e+08	7.12998e+08	4.3651e+08	3.1259e+08	2.01997e+08	1.06581e+08		24.6522
1963	Asia	51	3		5323.14				1808371265	9.23444e+08	8.84928e+08	7.34387e+08	4.42803e+08	3.17849e+08	2.04897e+08	1.08436e+08		24.4863
1964	Asia	51	3		6223.99				1848452049	9.43829e+08	9.04623e+08	7.54772e+08	4.51333e+08	3.23822e+08	2.08228e+08	1.10296e+08		24.4168
1965	Asia	51	3		6593.53				1891228735	9.65582e+08	9.25647e+08	7.73281e+08	4.62819e+08	3.30706e+08	2.12159e+08	1.12265e+08		24.4718
1966	Asia	51	3		6583.23				1936862071	9.88781e+08	9.48081e+08	7.95039e+08	4.74332e+08	3.36493e+08	2.15231e+08	1.15766e+08		24.4897
1967	Asia	51	3		7356.76				1985086190	1.01329e+09	9.71791e+08	8.13971e+08	4.89132e+08	3.43447e+08	2.19028e+08	1.19508e+08		24.6403
1968	Asia	51	3		7684.87				2035238284	1.0388e+09	9.96442e+08	8.3115e+08	5.06263e+08	3.51008e+08	2.23385e+08	1.23432e+08		24.8749
1969	Asia	51	3		8038.17				2086393344	1.06483e+09	1.02157e+09	8.48337e+08	5.24184e+08	3.58366e+08	2.28076e+08	1.2743e+08		25.1239
1970	Asia	51	3		8258.07				2137828395	1.09103e+09	1.0468e+09	8.66216e+08	5.42017e+08	3.65117e+08	2.33016e+08	1.31463e+08		25.3536
1971	Asia	51	3		8040.91				2189385932	1.11732e+09	1.07207e+09	8.86022e+08	5.58971e+08	3.70931e+08	2.37502e+08	1.35961e+08		25.531
1972	Asia	51	3		6715.46				2241096853	1.14372e+09	1.09738e+09	9.05267e+08	5.76125e+08	3.76635e+08	2.42518e+08	1.40552e+08		25.7073
1973	Asia	51	3		8632.45				2292666357	1.17006e+09	1.1226e+09	9.23661e+08	5.93509e+08	3.82324e+08	2.47988e+08	1.45185e+08		25.8873
1974	Asia	51	3		10078.9				2343802562	1.19621e+09	1.1476e+09	9.40195e+08	6.11562e+08	3.88304e+08	2.53913e+08	1.49829e+08		26.0927
1975	Asia	51	3		15420.4				2394338004	1.22206e+09	1.17228e+09	9.54148e+08	6.30581e+08	3.9483e+08	2.60294e+08	1.54485e+08		26.3364
1976	Asia	51	3		11509.5				2444094013	1.24752e+09	1.19657e+09	9.66565e+08	6.50236e+08	4.01332e+08	2.66338e+08	1.59622e+08		26.6044
1977	Asia	51	3		10700.9				2493191935	1.27267e+09	1.22052e+09	9.76353e+08	6.70836e+08	4.08388e+08	2.72838e+08	1.64777e+08		26.9067
1978	Asia	51	3		11987				2542157731	1.29775e+09	1.24441e+09	9.83957e+08	6.92011e+08	4.16455e+08	2.79762e+08	1.69974e+08		27.2214
1979	Asia	51	3		15061.6				2591734858	1.32311e+09	1.26862e+09	9.90327e+08	7.13085e+08	4.26106e+08	2.87022e+08	1.75195e+08		27.5138
1980	Asia	51	3		14726.1				2642488969	1.34904e+09	1.29345e+09	9.9628e+08	7.33608e+08	4.37638e+08	2.94525e+08	1.80438e+08		27.762
1981	Asia	51	3		15751.7				2694423536	1.37552e+09	1.3189e+09	1.00172e+09	7.53921e+08	4.5117e+08	3.01604e+08	1.86008e+08		27.9808
1982	Asia	51	3		13566.4				2747435334	1.40251e+09	1.34493e+09	1.00795e+09	7.72908e+08	4.66402e+08	3.08815e+08	1.91361e+08		28.132
1983	Asia	51	3		10701.5				2801830903	1.43019e+09	1.37164e+09	1.01473e+09	7.91283e+08	4.83008e+08	3.16096e+08	1.9671e+08		28.2416
1984	Asia	51	3		9700.88				2857956354	1.45878e+09	1.39918e+09	1.02184e+09	8.10087e+08	5.00389e+08	3.2332e+08	2.02318e+08		28.345
1985	Asia	51	3		8152.6				2915953444	1.48836e+09	1.42759e+09	1.02946e+09	8.29739e+08	5.18064e+08	3.30374e+08	2.0832e+08		28.4552
1986	Asia	51	3		7315.99				2976023194	1.51906e+09	1.45697e+09	1.04233e+09	8.4838e+08	5.34764e+08	3.35993e+08	2.14558e+08		28.5072
1987	Asia	51	3		6992.26				3037815600	1.55067e+09	1.48714e+09	1.05515e+09	8.68004e+08	5.51811e+08	3.41726e+08	2.2112e+08		28.5733
1988	Asia	51	2		837.68				3100227169	1.58264e+09	1.51759e+09	1.06795e+09	8.8742e+08	5.69254e+08	3.47636e+08	2.27964e+08		28.6243
1989	Asia	51	2		724.637				3161768286	1.61418e+09	1.54759e+09	1.0803e+09	9.05075e+08	5.87416e+08	3.53912e+08	2.35063e+08		28.6256
1990	Asia	51	27	1461387285	83499.8	49	3196790193	121247	3221341719	1.64472e+09	1.57662e+09	1.09147e+09	9.20153e+08	6.06521e+08	3.60758e+08	2.42437e+08	3.76387	28.5643	0.992378
1991	Asia	51	23	1300455771	75548.1	49	3253562120	126670	3278551343	1.67407e+09	1.60448e+09	1.10565e+09	9.31042e+08	6.25251e+08	3.66729e+08	2.4988e+08	3.86361	28.398	0.992378
1992	Asia	51	24	1333292100	79561.8	49	3308164328	130831	3333604095	1.70234e+09	1.63127e+09	1.11575e+09	9.40719e+08	6.45583e+08	3.73758e+08	2.57796e+08	3.92462	28.2193	0.992369
1993	Asia	51	24	1356808005	76805.4	49	3360870742	128457	3386759856	1.72962e+09	1.65714e+09	1.12304e+09	9.49009e+08	6.66704e+08	3.82005e+08	2.66002e+08	3.79292	28.0211	0.992356
1994	Asia	51	24	1380385266	74295.9	49	3412208068	126477	3438526430	1.75614e+09	1.68239e+09	1.12914e+09	9.55968e+08	6.87435e+08	3.91753e+08	2.74234e+08	3.67824	27.8017	0.992346
1995	Asia	51	27	2618389355	94427.9	49	3462592031	126029	3489306253	1.78207e+09	1.70724e+09	1.13462e+09	9.61991e+08	7.07118e+08	4.03196e+08	2.8238e+08	3.61186	27.5697	0.992344
1996	Asia	51	28	2734662073	100531	49	3512030341	124521	3539101069	1.80739e+09	1.73171e+09	1.13437e+09	9.69481e+08	7.27478e+08	4.1641e+08	2.91365e+08	3.51845	27.3934	0.992351
1997	Asia	51	30	2804998581	102355	49	3560441364	124996	3587833521	1.8321e+09	1.75573e+09	1.13582e+09	9.74988e+08	7.45994e+08	4.31103e+08	2.99932e+08	3.48387	27.1748	0.992365
1998	Asia	51	30	3112804686	112180	49	3608070411	128125	3635758510	1.85638e+09	1.77937e+09	1.13695e+09	9.80052e+08	7.63523e+08	4.47e+08	3.08233e+08	3.52401	26.9559	0.992385
1999	Asia	51	32	3190390475	109025	49	3655216517	123108	3683189786	1.88051e+09	1.80268e+09	1.13502e+09	9.86627e+08	7.81418e+08	4.63672e+08	3.16453e+08	3.34242	26.7873	0.992405
2000	Asia	51	32	3384924164	113797	49	3702112246	125755	3730370625	1.90467e+09	1.8257e+09	1.12914e+09	9.95589e+08	8.00228e+08	4.80741e+08	3.24674e+08	3.37111	26.6887	0.992425
2001	Asia	51	34	3299427666	110282	49	3748878691	124019	3777425069	1.92896e+09	1.84847e+09	1.12412e+09	1.00571e+09	8.18167e+08	4.96754e+08	3.32679e+08	3.28317	26.6241	0.992443
2002	Asia	51	33	3317803475	109300	49	3795535572	123554	3824369526	1.95334e+09	1.87103e+09	1.11557e+09	1.01812e+09	8.36982e+08	5.13003e+08	3.40693e+08	3.23072	26.6219	0.99246
2003	Asia	51	42	3760337053	113280	49	3842083544	118670	3871201740	1.97778e+09	1.89342e+09	1.10486e+09	1.03203e+09	8.55738e+08	5.2964e+08	3.48937e+08	3.06545	26.6591	0.992478
2004	Asia	51	43	3805869801	114559	49	3888477048	120092	3917871151	2.00217e+09	1.9157e+09	1.09458e+09	1.0459e+09	8.72824e+08	5.46955e+08	3.57606e+08	3.06525	26.6957	0.992497
2005	Asia	51	41	3543020673	104748	49	3934684469	115788	3964342662	2.02643e+09	1.93791e+09	1.08627e+09	1.05873e+09	8.87306e+08	5.65142e+08	3.66898e+08	2.92072	26.7063	0.992519
2006	Asia	51	41	3602299825	102912	49	3980692214	113756	4010602667	2.05055e+09	1.96005e+09	1.08123e+09	1.07027e+09	8.99378e+08	5.83075e+08	3.76642e+08	2.83639	26.6861	0.992542
2007	Asia	51	39	3612099472	99272.4	49	4026531621	111893	4056684697	2.07454e+09	1.98214e+09	1.07745e+09	1.08088e+09	9.09332e+08	6.02182e+08	3.86839e+08	2.75824	26.6445	0.992567
2008	Asia	51	44	3934345954	109028	49	4072256337	113666	4102643673	2.09843e+09	2.00422e+09	1.07518e+09	1.09012e+09	9.17492e+08	6.21994e+08	3.97857e+08	2.77057	26.5712	0.992593
2009	Asia	51	44	4041519193	111961	49	4117934741	114451	4148549798	2.12223e+09	2.02632e+09	1.07412e+09	1.09757e+09	9.24651e+08	6.41936e+08	4.10267e+08	2.75883	26.4568	0.99262
2010	Asia	51	45	4027900648	108770	49	4163587339	113177	4194425212	2.14595e+09	2.04847e+09	1.07398e+09	1.10294e+09	9.31425e+08	6.61661e+08	4.24413e+08	2.69826	26.2954	0.992648
2011	Asia	51	40	4012755143	107819	49	4209225191	113308	4240280976	2.16959e+09	2.07069e+09	1.07541e+09	1.107e+09	9.37523e+08	6.80058e+08	4.40289e+08	2.67219	26.1067	0.992676
2012	Asia	51	39	3975487950	106678	49	4254745528	113540	4286014731	2.19309e+09	2.09293e+09	1.0776e+09	1.10917e+09	9.43208e+08	6.98183e+08	4.57852e+08	2.64909	25.8789	0.992704
2013	Asia	51	36	3975904031	101838	49	4299910672	111844	4331391205	2.21634e+09	2.11505e+09	1.08027e+09	1.10927e+09	9.49125e+08	7.16216e+08	4.76513e+08	2.58217	25.61	0.992732
2014	Asia	51	31	3911008387	96428	49	4344406895	112029	4376099655	2.23921e+09	2.13689e+09	1.08293e+09	1.10706e+09	9.56202e+08	7.34558e+08	4.95348e+08	2.56001	25.298	0.992758
2015	Asia	51	28	3874901875	85795	49	4387989717	103927	4419897601	2.26159e+09	2.15831e+09	1.08516e+09	1.10257e+09	9.64974e+08	7.53351e+08	5.13844e+08	2.35135	24.9457	0.992781
2016	Asia	51	25	3.70418e+09	79138	49	4.42848e+09	102776	4.46061e+09								2.30409		0.992798
1950	Eastern Europe	10	0		0				220170532	9.88886e+07	1.21282e+08	6.28726e+07	6.17714e+07	4.39579e+07	3.1531e+07	2.00377e+07		28.0561
1951	Eastern Europe	10	0		0				223325586	1.00576e+08	1.2275e+08	6.37674e+07	6.30855e+07	4.36491e+07	3.23732e+07	2.04504e+07		28.2482
1952	Eastern Europe	10	0		0				226669385	1.02359e+08	1.24311e+08	6.35719e+07	6.48898e+07	4.38314e+07	3.34215e+07	2.09548e+07		28.6275
1953	Eastern Europe	10	0		0				230125058	1.04199e+08	1.25926e+08	6.32888e+07	6.65569e+07	4.42738e+07	3.45316e+07	2.1474e+07		28.9221
1954	Eastern Europe	10	0		0				233627990	1.06064e+08	1.27564e+08	6.35712e+07	6.75316e+07	4.48671e+07	3.5668e+07	2.19901e+07		28.9056
1955	Eastern Europe	10	1		136.657				237125910	1.07928e+08	1.29198e+08	6.46147e+07	6.75815e+07	4.55853e+07	3.68305e+07	2.25138e+07		28.5003
1956	Eastern Europe	10	1		159.784				240579278	1.0977e+08	1.3081e+08	6.61112e+07	6.6871e+07	4.64863e+07	3.80015e+07	2.31093e+07		27.7958
1957	Eastern Europe	10	1		267.007				243960901	1.11575e+08	1.32386e+08	6.83443e+07	6.51807e+07	4.75281e+07	3.92028e+07	2.3705e+07		26.7177
1958	Eastern Europe	10	1		178.706				247254627	1.13335e+08	1.33919e+08	7.09257e+07	6.30005e+07	4.87015e+07	4.03023e+07	2.43247e+07		25.48
1959	Eastern Europe	10	2		438.688				250453385	1.15044e+08	1.35409e+08	7.32679e+07	6.10804e+07	4.99963e+07	4.11079e+07	2.5001e+07		24.3879
1960	Eastern Europe	10	2		326.042				253552980	1.16699e+08	1.36854e+08	7.50084e+07	5.98819e+07	5.13952e+07	4.1515e+07	2.57525e+07		23.6171
1961	Eastern Europe	10	2		399.857				256545465	1.18294e+08	1.38251e+08	7.61388e+07	5.93283e+07	5.2864e+07	4.15729e+07	2.66413e+07		23.1258
1962	Eastern Europe	10	2		384.284				259413557	1.19822e+08	1.39592e+08	7.67403e+07	5.94931e+07	5.43363e+07	4.12593e+07	2.75846e+07		22.9337
1963	Eastern Europe	10	2		319.788				262127919	1.21267e+08	1.4086e+08	7.68412e+07	6.01399e+07	5.58204e+07	4.07446e+07	2.85818e+07		22.943
1964	Eastern Europe	10	3		481.591				264654402	1.22616e+08	1.42039e+08	7.66083e+07	6.08136e+07	5.73243e+07	4.02887e+07	2.96195e+07		22.9785
1965	Eastern Europe	10	3		473.719				266974449	1.23858e+08	1.43116e+08	7.61491e+07	6.12398e+07	5.88309e+07	4.0064e+07	3.06907e+07		22.9384
1966	Eastern Europe	10	3		579.104				269072718	1.24988e+08	1.44084e+08	7.53532e+07	6.1527e+07	6.041e+07	4.00241e+07	3.17583e+07		22.8663
1967	Eastern Europe	10	3		539.41				270971000	1.26017e+08	1.44954e+08	7.43968e+07	6.15563e+07	6.20043e+07	4.02089e+07	3.28046e+07		22.7169
1968	Eastern Europe	10	3		582.948				272734803	1.26972e+08	1.45763e+08	7.33053e+07	6.15774e+07	6.33647e+07	4.0625e+07	3.38624e+07		22.5778
1969	Eastern Europe	10	3		654.75				274454360	1.27896e+08	1.46558e+08	7.2136e+07	6.19967e+07	6.41055e+07	4.12377e+07	3.49786e+07		22.5891
1970	Eastern Europe	10	3		602.011				276197291	1.2882e+08	1.47377e+08	7.09651e+07	6.30387e+07	6.4013e+07	4.20092e+07	3.61712e+07		22.8238
1971	Eastern Europe	10	3		677.886				277986445	1.29753e+08	1.48233e+08	6.97725e+07	6.46929e+07	6.32533e+07	4.28774e+07	3.73904e+07		23.2719
1972	Eastern Europe	10	3		626.542				279812268	1.30693e+08	1.49119e+08	6.87355e+07	6.68472e+07	6.16496e+07	4.39168e+07	3.86631e+07		23.89
1973	Eastern Europe	10	3		620.751				281670029	1.31644e+08	1.50026e+08	6.78524e+07	6.92042e+07	5.96458e+07	4.50981e+07	3.98696e+07		24.5692
1974	Eastern Europe	10	3		591.911				283543555	1.32607e+08	1.50936e+08	6.70931e+07	7.13076e+07	5.79242e+07	4.63893e+07	4.08294e+07		25.1487
1975	Eastern Europe	10	3		625.759				285419766	1.33583e+08	1.51837e+08	6.64451e+07	7.2869e+07	5.68969e+07	4.77591e+07	4.14497e+07		25.5305
1976	Eastern Europe	10	3		660.427				287300664	1.34574e+08	1.52727e+08	6.63492e+07	7.39714e+07	5.63719e+07	4.89374e+07	4.16707e+07		25.747
1977	Eastern Europe	10	3		710.651				289190396	1.35581e+08	1.53609e+08	6.61777e+07	7.46507e+07	5.66037e+07	5.01594e+07	4.1599e+07		25.8137
1978	Eastern Europe	10	3		742.839				291078710	1.36594e+08	1.54484e+08	6.60504e+07	7.49132e+07	5.73192e+07	5.14032e+07	4.13928e+07		25.7364
1979	Eastern Europe	10	3		653.821				292952001	1.37599e+08	1.55353e+08	6.61183e+07	7.48202e+07	5.80533e+07	5.26733e+07	4.12869e+07		25.5401
1980	Eastern Europe	10	2		423.069				294797870	1.38583e+08	1.56215e+08	6.64375e+07	7.44317e+07	5.8534e+07	5.39653e+07	4.14293e+07		25.2484
1981	Eastern Europe	10	2		503.022				296598845	1.39535e+08	1.57064e+08	6.69439e+07	7.38539e+07	5.88693e+07	5.51695e+07	4.17623e+07		24.9003
1982	Eastern Europe	10	2		481.832				298346612	1.40453e+08	1.57893e+08	6.76874e+07	7.29538e+07	5.89832e+07	5.64658e+07	4.22565e+07		24.4527
1983	Eastern Europe	10	3		861.075				300047597	1.41348e+08	1.58699e+08	6.85655e+07	7.18437e+07	5.91125e+07	5.76112e+07	4.29147e+07		23.9441
1984	Eastern Europe	10	3		988.565				301713900	1.42237e+08	1.59477e+08	6.93998e+07	7.06913e+07	5.96439e+07	5.82425e+07	4.37365e+07		23.4299
1985	Eastern Europe	10	3		936.839				303345655	1.43124e+08	1.60221e+08	7.00828e+07	6.9609e+07	6.07793e+07	5.81621e+07	4.47124e+07		22.9471
1986	Eastern Europe	10	3		924.264				304947176	1.44017e+08	1.6093e+08	7.06608e+07	6.85698e+07	6.23844e+07	5.73283e+07	4.60038e+07		22.4858
1987	Eastern Europe	10	3		891.468				306487792	1.44895e+08	1.61593e+08	7.11058e+07	6.7633e+07	6.44996e+07	5.58034e+07	4.7446e+07		22.0671
1988	Eastern Europe	10	3		936.302				307889888	1.45708e+08	1.62182e+08	7.13407e+07	6.6835e+07	6.68335e+07	5.39741e+07	4.89065e+07		21.7074
1989	Eastern Europe	10	4		1691.21				309052289	1.4639e+08	1.62662e+08	7.12842e+07	6.62042e+07	6.89364e+07	5.24366e+07	5.01908e+07		21.4217
1990	Eastern Europe	10	9	299560778	26497	10	309901947	26688.2	309901947	1.46894e+08	1.63008e+08	7.08825e+07	6.57577e+07	7.05206e+07	5.15493e+07	5.11919e+07	8.61183	21.2189	1
1991	Eastern Europe	10	9	300069694	28509	10	310416444	28700.3	310416444	1.47206e+08	1.63211e+08	7.04885e+07	6.54718e+07	7.1577e+07	5.10297e+07	5.18494e+07	9.24575	21.0916	1
1992	Eastern Europe	10	8	294931209	40838	10	310613560	41155.4	310613560	1.47335e+08	1.63278e+08	6.95876e+07	6.54094e+07	7.22212e+07	5.11932e+07	5.22022e+07	13.2497	21.0581	1
1993	Eastern Europe	10	9	300153329	52466	10	310512301	52657.6	310512301	1.47297e+08	1.63215e+08	6.83106e+07	6.55408e+07	7.24706e+07	5.17871e+07	5.24031e+07	16.9583	21.1073	1
1994	Eastern Europe	10	10	310148650	56157	10	310148650	56157	310148650	1.47115e+08	1.63034e+08	6.68611e+07	6.58168e+07	7.23838e+07	5.24073e+07	5.26797e+07	18.1065	21.221	1
1995	Eastern Europe	10	10	309556593	53731	10	309556593	53731	309556593	1.46811e+08	1.62746e+08	6.53401e+07	6.62085e+07	7.20164e+07	5.28352e+07	5.31564e+07	17.3574	21.3882	1
1996	Eastern Europe	10	10	308748143	47958	10	308748143	47958	308748143	1.46393e+08	1.62356e+08	6.32815e+07	6.68416e+07	7.14492e+07	5.31329e+07	5.4043e+07	15.533	21.6492	1
1997	Eastern Europe	10	10	307737757	43175	10	307737757	43175	307737757	1.45865e+08	1.61873e+08	6.13946e+07	6.75254e+07	7.05248e+07	5.32424e+07	5.50506e+07	14.0298	21.9425	1
1998	Eastern Europe	10	10	306568509	41451	10	306568509	41451	306568509	1.45249e+08	1.61319e+08	5.95306e+07	6.82522e+07	6.9391e+07	5.33989e+07	5.59958e+07	13.521	22.2633	1
1999	Eastern Europe	10	10	305292681	46040	10	305292681	46040	305292681	1.44568e+08	1.60724e+08	5.74961e+07	6.90043e+07	6.82424e+07	5.39486e+07	5.66012e+07	15.0806	22.6027	1
2000	Eastern Europe	10	10	303957552	49237	10	303957552	49237	303957552	1.43845e+08	1.60112e+08	5.52618e+07	6.97412e+07	6.71877e+07	5.50491e+07	5.67178e+07	16.1986	22.9444	1
2001	Eastern Europe	10	10	302580116	51350	10	302580116	51350	302580116	1.43089e+08	1.59492e+08	5.32485e+07	7.03125e+07	6.6065e+07	5.63557e+07	5.65984e+07	16.9707	23.2376	1
2002	Eastern Europe	10	10	301183921	51945	10	301183921	51945	301183921	1.42313e+08	1.58871e+08	5.11049e+07	7.08369e+07	6.50813e+07	5.8121e+07	5.60398e+07	17.2469	23.5195	1
2003	Eastern Europe	10	10	299829699	48991	10	299829699	48991	299829699	1.41553e+08	1.58277e+08	4.89893e+07	7.1233e+07	6.42608e+07	6.0089e+07	5.52577e+07	16.3396	23.7578	1
2004	Eastern Europe	10	10	298588342	45679	10	298588342	45679	298588342	1.40848e+08	1.57741e+08	4.7152e+07	7.13825e+07	6.36148e+07	6.18759e+07	5.45632e+07	15.2983	23.9067	1
2005	Eastern Europe	10	10	297510641	41359	10	297510641	41359	297510641	1.40227e+08	1.57284e+08	4.57319e+07	7.12179e+07	6.31573e+07	6.32529e+07	5.41506e+07	13.9017	23.9379	1
2006	Eastern Europe	10	10	296621738	34298	10	296621738	34298	296621738	1.39703e+08	1.56918e+08	4.47711e+07	7.05709e+07	6.27697e+07	6.40891e+07	5.44209e+07	11.5629	23.7915	1
2007	Eastern Europe	10	10	295913454	30369	10	295913454	30369	295913454	1.39274e+08	1.56639e+08	4.41051e+07	6.96791e+07	6.25574e+07	6.46799e+07	5.48919e+07	10.2628	23.5471	1
2008	Eastern Europe	10	10	295359343	28464	10	295359343	28464	295359343	1.38933e+08	1.56427e+08	4.37422e+07	6.85616e+07	6.24924e+07	6.50755e+07	5.54877e+07	9.63707	23.213	1
2009	Eastern Europe	10	10	294914429	25695	10	294914429	25695	294914429	1.38664e+08	1.5625e+08	4.36255e+07	6.72633e+07	6.25849e+07	6.52896e+07	5.61512e+07	8.7127	22.8077	1
2010	Eastern Europe	10	9	151386812	3967	10	294540681	26409	294540681	1.38454e+08	1.56086e+08	4.371e+07	6.58151e+07	6.2855e+07	6.52748e+07	5.68857e+07	8.96617	22.345	1
2011	Eastern Europe	10	8	105392761	1908	10	294233056	24301	294233056	1.38304e+08	1.55929e+08	4.40256e+07	6.41171e+07	6.33599e+07	6.47837e+07	5.79468e+07	8.25908	21.7913	1
2012	Eastern Europe	10	9	150567317	4093	10	293987914	21742.3	293987914	1.38209e+08	1.55779e+08	4.4563e+07	6.22417e+07	6.40782e+07	6.39522e+07	5.91528e+07	7.39565	21.1715	1
2013	Eastern Europe	10	9	248653197	17321	10	293768982	19831	293768982	1.38142e+08	1.55627e+08	4.52606e+07	6.02149e+07	6.49378e+07	6.28833e+07	6.04724e+07	6.75055	20.4974	1
2014	Eastern Europe	10	10	293532237	20567	10	293532237	20567	293532237	1.38069e+08	1.55464e+08	4.60127e+07	5.80785e+07	6.58295e+07	6.17859e+07	6.18257e+07	7.00673	19.7861	1
2015	Eastern Europe	10	7	235034252	17579	10	293243708	20772.1	293243708	1.37963e+08	1.55281e+08	4.67293e+07	5.58812e+07	6.66669e+07	6.08254e+07	6.31409e+07	7.08355	19.0562	1
2016	Eastern Europe	10	7	2.3478e+08	16469	10	2.9275e+08	19648.2	2.9275e+08								6.7116		1
1950	Latin America	48	0		0				168917693	8.44454e+07	8.44723e+07	6.80186e+07	4.48343e+07	2.898e+07	1.75309e+07	9.55395e+06		26.5421
1951	Latin America	48	0		0				173497126	8.67351e+07	8.6762e+07	7.03047e+07	4.58128e+07	2.95836e+07	1.79901e+07	9.80585e+06		26.4055
1952	Latin America	48	0		0				178233936	8.91008e+07	8.91331e+07	7.26888e+07	4.68003e+07	3.02201e+07	1.84693e+07	1.00554e+07		26.2578
1953	Latin America	48	1		3659.38				183107436	9.15336e+07	9.15739e+07	7.5103e+07	4.78138e+07	3.09004e+07	1.89752e+07	1.03151e+07		26.1124
1954	Latin America	48	1		3027.82				188105273	9.4028e+07	9.40772e+07	7.75118e+07	4.8858e+07	3.16303e+07	1.95087e+07	1.05964e+07		25.9738
1955	Latin America	48	4		15394.1				193223682	9.6583e+07	9.66407e+07	7.99214e+07	4.99302e+07	3.24063e+07	2.00634e+07	1.09023e+07		25.8406
1956	Latin America	48	5		16170.4				198467730	9.92012e+07	9.92666e+07	8.27465e+07	5.08127e+07	3.3115e+07	2.05313e+07	1.12623e+07		25.6025
1957	Latin America	48	5		16271				203850831	1.01889e+08	1.01962e+08	8.5475e+07	5.17795e+07	3.38999e+07	2.10451e+07	1.16512e+07		25.4007
1958	Latin America	48	5		17769.4				209393369	1.04657e+08	1.04737e+08	8.81952e+07	5.28223e+07	3.47319e+07	2.15851e+07	1.20588e+07		25.2264
1959	Latin America	48	5		17352.8				215119744	1.07515e+08	1.07604e+08	9.09913e+07	5.39469e+07	3.55825e+07	2.21265e+07	1.24726e+07		25.0776
1960	Latin America	48	5		16677.3				221050541	1.10475e+08	1.10576e+08	9.38952e+07	5.51739e+07	3.64386e+07	2.26556e+07	1.28872e+07		24.9599
1961	Latin America	48	6		17175.7				227193808	1.13539e+08	1.13655e+08	9.68993e+07	5.64908e+07	3.73219e+07	2.31388e+07	1.3343e+07		24.8646
1962	Latin America	48	5		16509.6				233537694	1.16701e+08	1.16836e+08	1.00051e+08	5.78847e+07	3.82036e+07	2.36064e+07	1.37924e+07		24.786
1963	Latin America	48	6		14950.8				240046975	1.19946e+08	1.20101e+08	1.03245e+08	5.93896e+07	3.9089e+07	2.40802e+07	1.42436e+07		24.7408
1964	Latin America	48	6		14609.7				246672717	1.23249e+08	1.23424e+08	1.06313e+08	6.10617e+07	3.9994e+07	2.45946e+07	1.47095e+07		24.7541
1965	Latin America	48	6		14144.6				253378160	1.26592e+08	1.26786e+08	1.0916e+08	6.29317e+07	4.09227e+07	2.51665e+07	1.51968e+07		24.8371
1966	Latin America	48	6		13516.9				260148659	1.29969e+08	1.3018e+08	1.12201e+08	6.4809e+07	4.17739e+07	2.56795e+07	1.56857e+07		24.9123
1967	Latin America	48	5		13896.3				266990568	1.33381e+08	1.33609e+08	1.14921e+08	6.69237e+07	4.26838e+07	2.62665e+07	1.61957e+07		25.0659
1968	Latin America	48	5		13098.1				273914303	1.36833e+08	1.37081e+08	1.1742e+08	6.92273e+07	4.36274e+07	2.6915e+07	1.67249e+07		25.2733
1969	Latin America	48	6		8970.45				280939035	1.40332e+08	1.40607e+08	1.19857e+08	7.16439e+07	4.45662e+07	2.76043e+07	1.72679e+07		25.5016
1970	Latin America	48	6		14428.8				288077452	1.43881e+08	1.44196e+08	1.2231e+08	7.41372e+07	4.5484e+07	2.83234e+07	1.78231e+07		25.7352
1971	Latin America	48	5		9565.93				295329896	1.47482e+08	1.47848e+08	1.24804e+08	7.66764e+07	4.64224e+07	2.90232e+07	1.84041e+07		25.963
1972	Latin America	48	6		13001				302686188	1.51128e+08	1.51558e+08	1.27317e+08	7.9261e+07	4.73569e+07	2.97604e+07	1.89908e+07		26.1859
1973	Latin America	48	5		9036.76				310136412	1.54815e+08	1.55321e+08	1.29799e+08	8.19089e+07	4.83168e+07	3.0533e+07	1.95784e+07		26.4106
1974	Latin America	48	6		19412.8				317666953	1.58536e+08	1.59131e+08	1.32158e+08	8.46602e+07	4.93485e+07	3.13404e+07	2.01602e+07		26.6506
1975	Latin America	48	6		16914.9				325267485	1.62287e+08	1.62981e+08	1.3435e+08	8.75294e+07	5.04783e+07	3.21767e+07	2.07327e+07		26.91
1976	Latin America	48	5		16586.5				332929511	1.66062e+08	1.66868e+08	1.36633e+08	9.03351e+07	5.1684e+07	3.296e+07	2.13176e+07		27.1334
1977	Latin America	48	7		27336.2				340652976	1.69862e+08	1.70791e+08	1.38769e+08	9.32279e+07	5.29922e+07	3.3774e+07	2.18903e+07		27.3674
1978	Latin America	48	5		21761.3				348445874	1.73693e+08	1.74753e+08	1.40789e+08	9.61585e+07	5.44158e+07	3.4615e+07	2.24672e+07		27.5964
1979	Latin America	48	7		32706.7				356320904	1.77563e+08	1.78758e+08	1.42757e+08	9.90462e+07	5.59694e+07	3.54789e+07	2.30699e+07		27.7969
1980	Latin America	48	6		27952.8				364284305	1.81478e+08	1.82806e+08	1.44706e+08	1.01844e+08	5.76593e+07	3.63628e+07	2.3713e+07		27.9572
1981	Latin America	48	7		39169.8				372337981	1.8544e+08	1.86898e+08	1.46816e+08	1.04493e+08	5.9471e+07	3.71711e+07	2.43873e+07		28.0639
1982	Latin America	48	6		30682				380469747	1.89441e+08	1.91029e+08	1.48864e+08	1.07043e+08	6.14455e+07	3.80243e+07	2.50927e+07		28.1344
1983	Latin America	48	6		32336.9				388654562	1.93468e+08	1.95187e+08	1.50851e+08	1.09516e+08	6.35497e+07	3.89088e+07	2.58294e+07		28.1783
1984	Latin America	48	6		40612.6				396859511	1.97502e+08	1.99358e+08	1.52753e+08	1.11963e+08	6.5739e+07	3.9806e+07	2.65981e+07		28.2124
1985	Latin America	48	7		47963.8				405059621	2.01529e+08	2.03531e+08	1.54547e+08	1.14421e+08	6.79827e+07	4.07076e+07	2.74009e+07		28.248
1986	Latin America	48	7		51741				413238721	2.05541e+08	2.07697e+08	1.56312e+08	1.1681e+08	7.03216e+07	4.15379e+07	2.82571e+07		28.267
1987	Latin America	48	7		55073.1				421398069	2.0954e+08	2.11858e+08	1.5795e+08	1.19193e+08	7.27172e+07	4.23977e+07	2.91404e+07		28.285
1988	Latin America	48	7		58306.8				429551193	2.13532e+08	2.16019e+08	1.59468e+08	1.21554e+08	7.51759e+07	4.33099e+07	3.00433e+07		28.298
1989	Latin America	48	7		66874.5				437720601	2.17528e+08	2.20193e+08	1.60876e+08	1.23867e+08	7.77165e+07	4.43069e+07	3.09534e+07		28.2983
1990	Latin America	48	24	324487375	74622.7	45	445875652	92079.1	445919209	2.21534e+08	2.24385e+08	1.62182e+08	1.2612e+08	8.03415e+07	4.54099e+07	3.18657e+07	20.6493	28.2832	0.999902
1991	Latin America	48	24	337903196	79977.3	45	454101478	96846.8	454146504	2.25551e+08	2.28595e+08	1.63406e+08	1.28351e+08	8.30563e+07	4.65261e+07	3.28069e+07	21.325	28.262	0.999901
1992	Latin America	48	26	364658519	83230.9	45	462337957	96736.9	462384123	2.2957e+08	2.32814e+08	1.64526e+08	1.30512e+08	8.58507e+07	4.77525e+07	3.37428e+07	20.9213	28.2259	0.9999
1993	Latin America	48	25	368084384	86971.3	45	470558167	100881	470605185	2.33579e+08	2.37026e+08	1.65521e+08	1.3263e+08	8.86679e+07	4.9101e+07	3.46851e+07	21.4365	28.183	0.9999
1994	Latin America	48	26	380181506	96271.9	45	478726528	103080	478774195	2.37563e+08	2.41211e+08	1.6637e+08	1.34742e+08	9.14249e+07	5.05882e+07	3.56488e+07	21.53	28.1431	0.9999
1995	Latin America	48	29	390099174	95744.2	45	486814387	102450	486862562	2.41508e+08	2.45354e+08	1.67068e+08	1.36863e+08	9.40645e+07	5.22223e+07	3.66449e+07	21.043	28.1113	0.999901
1996	Latin America	48	26	390424808	95410.4	45	494818664	104006	494867219	2.45414e+08	2.49453e+08	1.67704e+08	1.38854e+08	9.65978e+07	5.39266e+07	3.77849e+07	21.0169	28.0589	0.999902
1997	Latin America	48	26	396834941	95209.4	45	502737902	104283	502786732	2.4928e+08	2.53507e+08	1.68227e+08	1.40822e+08	9.90046e+07	5.57815e+07	3.89515e+07	20.7409	28.0084	0.999903
1998	Latin America	48	26	403036853	95327	45	510548438	104946	510597435	2.53095e+08	2.57502e+08	1.68624e+08	1.42755e+08	1.01311e+08	5.77631e+07	4.01445e+07	20.5535	27.9584	0.999904
1999	Latin America	48	29	415609668	97301	45	518222858	104444	518271926	2.56847e+08	2.61425e+08	1.6888e+08	1.44626e+08	1.03569e+08	5.98365e+07	4.13608e+07	20.1524	27.9054	0.999905
2000	Latin America	48	34	429403670	104464	45	525745879	110247	525794973	2.60529e+08	2.65266e+08	1.68986e+08	1.46422e+08	1.05807e+08	6.19778e+07	4.26024e+07	20.9677	27.8477	0.999907
2001	Latin America	48	37	435745925	108797	45	533101497	114627	533150548	2.64133e+08	2.69018e+08	1.69028e+08	1.48073e+08	1.08055e+08	6.41006e+07	4.38935e+07	21.4999	27.7733	0.999908
2002	Latin America	48	37	441699333	112949	45	540304631	118855	540353646	2.67666e+08	2.72687e+08	1.68893e+08	1.49651e+08	1.10302e+08	6.6291e+07	4.5217e+07	21.9958	27.6949	0.999909
2003	Latin America	48	38	463359373	113775	45	547409780	119225	547458825	2.71154e+08	2.76305e+08	1.68629e+08	1.51155e+08	1.12528e+08	6.85578e+07	4.65894e+07	21.7778	27.6102	0.99991
2004	Latin America	48	39	454404509	106750	45	554492124	112732	554541436	2.74629e+08	2.79912e+08	1.68303e+08	1.52582e+08	1.14702e+08	7.09238e+07	4.80299e+07	20.3289	27.515	0.999911
2005	Latin America	48	41	485563528	106292	45	561605998	111229	561655871	2.78117e+08	2.83539e+08	1.67955e+08	1.53936e+08	1.16808e+08	7.34004e+07	4.95564e+07	19.8038	27.4076	0.999911
2006	Latin America	48	41	491821831	109753	45	568767764	114747	568818539	2.81624e+08	2.87194e+08	1.67444e+08	1.55362e+08	1.18981e+08	7.59039e+07	5.11277e+07	20.1729	27.3131	0.999911
2007	Latin America	48	41	507668931	109220	45	575961499	113739	576013494	2.85144e+08	2.90869e+08	1.66927e+08	1.56677e+08	1.21114e+08	7.85202e+07	5.27751e+07	19.746	27.2003	0.99991
2008	Latin America	48	41	513979126	118409	45	583168829	123005	583222304	2.88668e+08	2.94554e+08	1.66378e+08	1.57891e+08	1.23229e+08	8.11954e+07	5.45288e+07	21.0907	27.0721	0.999908
2009	Latin America	48	39	519861677	124509	45	590358513	129208	590413658	2.92183e+08	2.98231e+08	1.65774e+08	1.59007e+08	1.25355e+08	8.38508e+07	5.6426e+07	21.8844	26.9315	0.999907
2010	Latin America	48	35	525090397	128083	45	597504614	132920	597561530	2.95677e+08	3.01884e+08	1.65117e+08	1.60022e+08	1.275e+08	8.64337e+07	5.84891e+07	22.2438	26.7792	0.999905
2011	Latin America	48	34	560961593	138304	45	604602888	141422	604661714	2.99149e+08	3.05513e+08	1.6447e+08	1.60958e+08	1.29703e+08	8.88611e+07	6.06694e+07	23.3886	26.6195	0.999903
2012	Latin America	48	35	567585523	141626	45	611653060	144775	611713895	3.02597e+08	3.09117e+08	1.63845e+08	1.61757e+08	1.31906e+08	9.12133e+07	6.29928e+07	23.6671	26.4432	0.999901
2013	Latin America	48	31	543513784	121254	45	618636031	141057	618698846	3.06012e+08	3.12687e+08	1.63217e+08	1.62427e+08	1.3409e+08	9.3519e+07	6.54464e+07	22.799	26.2529	0.999898
2014	Latin America	48	33	623250571	140869	45	625529267	141179	625593922	3.09381e+08	3.16213e+08	1.62554e+08	1.62974e+08	1.3623e+08	9.58317e+07	6.80047e+07	22.5671	26.0511	0.999897
2015	Latin America	48	26	587947414	122755	45	632314613	142901	632380831	3.12696e+08	3.19685e+08	1.61845e+08	1.634e+08	1.38301e+08	9.81809e+07	7.06549e+07	22.5974	25.8388	0.999895
2016	Latin America	48	26	6.27767e+08	145631	45	638732300	147040	6.38799e+08								23.0182		0.999895
1950	Northern America	5	2		7688.64				172602624	8.62417e+07	8.6361e+07	4.66987e+07	3.96569e+07	3.72429e+07	2.77194e+07	2.12848e+07		22.9758
1951	Northern America	5	2		7285.11				175069600	8.73738e+07	8.76958e+07	4.82608e+07	3.92382e+07	3.76005e+07	2.81838e+07	2.17864e+07		22.4129
1952	Northern America	5	2		7817.76				177873957	8.86942e+07	8.91797e+07	4.98729e+07	3.88631e+07	3.80836e+07	2.87105e+07	2.23439e+07		21.8487
1953	Northern America	5	2		7446.73				180940689	9.01579e+07	9.07828e+07	5.16447e+07	3.85105e+07	3.86385e+07	2.92157e+07	2.29313e+07		21.2835
1954	Northern America	5	2		7539.25				184201252	9.17247e+07	9.24765e+07	5.35585e+07	3.82203e+07	3.91994e+07	2.96951e+07	2.35281e+07		20.7492
1955	Northern America	5	2		7238.56				187593528	9.33595e+07	9.4234e+07	5.55247e+07	3.80451e+07	3.97094e+07	3.01969e+07	2.41174e+07		20.2806
1956	Northern America	5	2		7454.36				191061864	9.5032e+07	9.60299e+07	5.72234e+07	3.82775e+07	4.01282e+07	3.0805e+07	2.46278e+07		20.0341
1957	Northern America	5	2		7454.9				194557057	9.67168e+07	9.78402e+07	5.8972e+07	3.85913e+07	4.04235e+07	3.14823e+07	2.50879e+07		19.8354
1958	Northern America	5	2		7654.87				198036251	9.83934e+07	9.96429e+07	6.06544e+07	3.90257e+07	4.06309e+07	3.21844e+07	2.55409e+07		19.7063
1959	Northern America	5	2		7949.86				201462900	1.00045e+08	1.01418e+08	6.21557e+07	3.9629e+07	4.07828e+07	3.28618e+07	2.60336e+07		19.6706
1960	Northern America	5	2		8327.06				204806567	1.01659e+08	1.03148e+08	6.34085e+07	4.04251e+07	4.08949e+07	3.34934e+07	2.65847e+07		19.7382
1961	Northern America	5	2		8397.87				208042550	1.03222e+08	1.0482e+08	6.46472e+07	4.14815e+07	4.08819e+07	3.38455e+07	2.71864e+07		19.9389
1962	Northern America	5	2		8861.05				211151750	1.04724e+08	1.06427e+08	6.55212e+07	4.27753e+07	4.08471e+07	3.41976e+07	2.78106e+07		20.2581
1963	Northern America	5	2		9044.08				214120517	1.06154e+08	1.07967e+08	6.60909e+07	4.42489e+07	4.07754e+07	3.45713e+07	2.8434e+07		20.6654
1964	Northern America	5	2		9599.16				216940935	1.075e+08	1.09441e+08	6.64592e+07	4.5819e+07	4.0646e+07	3.49841e+07	2.90326e+07		21.1205
1965	Northern America	5	2		10472.6				219611692	1.08759e+08	1.10853e+08	6.66764e+07	4.74324e+07	4.0461e+07	3.5434e+07	2.96079e+07		21.5983
1966	Northern America	5	2		11311				222121858	1.09922e+08	1.122e+08	6.67098e+07	4.90961e+07	4.02418e+07	3.58036e+07	3.02706e+07		22.1032
1967	Northern America	5	2		13114.7				224480144	1.10996e+08	1.13484e+08	6.65858e+07	5.0781e+07	3.99974e+07	3.6215e+07	3.0901e+07		22.6216
1968	Northern America	5	2		14337.3				226731322	1.12012e+08	1.14719e+08	6.63148e+07	5.24824e+07	3.97788e+07	3.66608e+07	3.14945e+07		23.1474
1969	Northern America	5	2		15139.3				228937026	1.13014e+08	1.15923e+08	6.5912e+07	5.41912e+07	3.96561e+07	3.71158e+07	3.2062e+07		23.6708
1970	Northern America	5	2		16502.4				231144706	1.14034e+08	1.1711e+08	6.53991e+07	5.58873e+07	3.96798e+07	3.75547e+07	3.26238e+07		24.1785
1971	Northern America	5	2		18389.8				233371459	1.15086e+08	1.18285e+08	6.45275e+07	5.78976e+07	3.97897e+07	3.78398e+07	3.33168e+07		24.8092
1972	Northern America	5	2		19245.1				235615130	1.16165e+08	1.1945e+08	6.36863e+07	5.98291e+07	4.00402e+07	3.80755e+07	3.3984e+07		25.3927
1973	Northern America	5	2		20062.1				237880386	1.17262e+08	1.20618e+08	6.28277e+07	6.16615e+07	4.04772e+07	3.82807e+07	3.46333e+07		25.9212
1974	Northern America	5	2		21023.9				240166138	1.18361e+08	1.21805e+08	6.19033e+07	6.33697e+07	4.11469e+07	3.84665e+07	3.52798e+07		26.3858
1975	Northern America	5	2		20951.5				242471964	1.19451e+08	1.23021e+08	6.09165e+07	6.49175e+07	4.20719e+07	3.86298e+07	3.59363e+07		26.7732
1976	Northern America	5	2		19225.7				244806858	1.20531e+08	1.24276e+08	6.03428e+07	6.61935e+07	4.29216e+07	3.86217e+07	3.67273e+07		27.0391
1977	Northern America	5	2		19671.3				247177281	1.2161e+08	1.25567e+08	5.96505e+07	6.73703e+07	4.40443e+07	3.85724e+07	3.75398e+07		27.2559
1978	Northern America	5	2		20086.2				249575805	1.22697e+08	1.26879e+08	5.89157e+07	6.83946e+07	4.54209e+07	3.84757e+07	3.8369e+07		27.4043
1979	Northern America	5	2		21761.5				251990474	1.23804e+08	1.28186e+08	5.82605e+07	6.922e+07	4.69706e+07	3.83237e+07	3.92157e+07		27.4693
1980	Northern America	5	2		23329.7				254413646	1.24941e+08	1.29473e+08	5.77556e+07	6.98365e+07	4.86096e+07	3.81269e+07	4.0085e+07		27.45
1981	Northern America	5	2		22833.2				256844077	1.26113e+08	1.30731e+08	5.74471e+07	7.02004e+07	5.03559e+07	3.79562e+07	4.08845e+07		27.3319
1982	Northern America	5	2		21650				259288526	1.27318e+08	1.3197e+08	5.72932e+07	7.03487e+07	5.21545e+07	3.78027e+07	4.16895e+07		27.1314
1983	Northern America	5	2		19609.6				261756859	1.28549e+08	1.33208e+08	5.72885e+07	7.02782e+07	5.40145e+07	3.76957e+07	4.248e+07		26.8487
1984	Northern America	5	2		19204.4				264262669	1.29793e+08	1.3447e+08	5.73928e+07	7.00088e+07	5.59456e+07	3.7676e+07	4.32395e+07		26.4921
1985	Northern America	5	2		19264.5				266816288	1.31044e+08	1.35772e+08	5.75838e+07	6.95669e+07	5.79283e+07	3.77742e+07	4.39631e+07		26.0729
1986	Northern America	5	2		20975.3				269426276	1.32301e+08	1.37125e+08	5.80762e+07	6.8936e+07	5.98677e+07	3.79107e+07	4.46357e+07		25.5862
1987	Northern America	5	2		20421.3				272092914	1.3357e+08	1.38523e+08	5.86287e+07	6.81905e+07	6.18346e+07	3.81633e+07	4.52758e+07		25.0615
1988	Northern America	5	2		21249.4				274808654	1.3486e+08	1.39949e+08	5.92311e+07	6.73561e+07	6.3784e+07	3.85661e+07	4.58715e+07		24.5102
1989	Northern America	5	2		22080.8				277561437	1.36182e+08	1.4138e+08	5.98707e+07	6.64819e+07	6.56216e+07	3.91795e+07	4.64077e+07		23.9521
1990	Northern America	5	3	280283560	24096	5	280345440	24107.5	280345440	1.37535e+08	1.4281e+08	6.05308e+07	6.5624e+07	6.7258e+07	4.00498e+07	4.68828e+07	8.59921	23.4083	1
1991	Northern America	5	3	283080737	25460	5	283142820	25471.5	283142820	1.38936e+08	1.44206e+08	6.14443e+07	6.48492e+07	6.85277e+07	4.11085e+07	4.72132e+07	8.996	22.9034	1
1992	Northern America	5	4	285956161	24507	5	285962467	24507.2	285962467	1.40374e+08	1.45588e+08	6.23322e+07	6.40987e+07	6.96447e+07	4.2404e+07	4.74828e+07	8.57008	22.4151	1
1993	Northern America	5	4	288849371	25167	5	288855675	25167.2	288855675	1.41867e+08	1.46988e+08	6.31579e+07	6.34259e+07	7.06551e+07	4.38847e+07	4.77321e+07	8.71273	21.9576	1
1994	Northern America	5	4	291885950	23934	5	291892257	23934.2	291892257	1.43438e+08	1.48454e+08	6.389e+07	6.29094e+07	7.15902e+07	4.54918e+07	4.80109e+07	8.19967	21.5523	1
1995	Northern America	5	3	295044733	22204	5	295113733	22207.7	295113733	1.451e+08	1.50014e+08	6.45251e+07	6.26103e+07	7.2433e+07	4.71964e+07	4.83489e+07	7.52512	21.2157	1
1996	Northern America	5	4	298544379	20286	5	298550675	20286.2	298550675	1.46864e+08	1.51686e+08	6.53175e+07	6.26393e+07	7.28808e+07	4.90121e+07	4.8701e+07	6.79489	20.9811	1
1997	Northern America	5	4	302158841	18807	5	302165132	18807.2	302165132	1.48715e+08	1.5345e+08	6.59247e+07	6.29295e+07	7.32163e+07	5.09538e+07	4.91409e+07	6.22415	20.8262	1
1998	Northern America	5	4	305840196	17539	5	305846481	17539.2	305846481	1.50598e+08	1.55249e+08	6.63912e+07	6.34127e+07	7.34174e+07	5.29754e+07	4.96498e+07	5.73464	20.7335	1
1999	Northern America	5	4	309435974	16074	5	309442255	16074.2	309442255	1.52437e+08	1.57005e+08	6.67847e+07	6.39871e+07	7.34452e+07	5.50291e+07	5.01961e+07	5.19457	20.6782	1
2000	Northern America	5	4	312838754	16145	5	312845026	16145.2	312845026	1.5418e+08	1.58665e+08	6.71209e+07	6.4589e+07	7.32869e+07	5.7079e+07	5.07691e+07	5.16077	20.6457	1
2001	Northern America	5	4	315997773	19607	5	316004041	19607.2	316004041	1.55802e+08	1.60202e+08	6.72003e+07	6.52159e+07	7.29805e+07	5.91461e+07	5.14613e+07	6.20473	20.6377	1
2002	Northern America	5	4	318948864	16824	5	318955126	16824.2	318955126	1.57318e+08	1.61637e+08	6.73577e+07	6.58555e+07	7.24557e+07	6.11456e+07	5.21406e+07	5.27479	20.6473	1
2003	Northern America	5	4	321777008	17084	5	321783263	17084.2	321783263	1.58771e+08	1.63013e+08	6.74976e+07	6.65388e+07	7.18028e+07	6.3057e+07	5.28871e+07	5.30923	20.6781	1
2004	Northern America	5	4	324610667	16785	5	324616926	16785.2	324616926	1.60221e+08	1.64396e+08	6.75068e+07	6.73144e+07	7.11276e+07	6.48602e+07	5.3808e+07	5.17077	20.7366	1
2005	Northern America	5	4	327539562	17416	5	327545823	17416.2	327545823	1.61711e+08	1.65835e+08	6.73679e+07	6.81969e+07	7.04865e+07	6.65317e+07	5.49628e+07	5.31718	20.8206	1
2006	Northern America	5	5	330601133	17928	5	330601133	17928	330601133	1.63257e+08	1.67345e+08	6.76955e+07	6.88999e+07	6.97353e+07	6.79368e+07	5.63337e+07	5.42285	20.8408	1
2007	Northern America	5	5	333743187	17736	5	333743187	17736	333743187	1.64839e+08	1.68905e+08	6.78442e+07	6.96812e+07	6.906e+07	6.92274e+07	5.79303e+07	5.31427	20.8787	1
2008	Northern America	5	5	336906350	17113	5	336906350	17113	336906350	1.66428e+08	1.70478e+08	6.78816e+07	7.04585e+07	6.84905e+07	7.03682e+07	5.97075e+07	5.07945	20.9134	1
2009	Northern America	5	5	339993501	16026	5	339993501	16026	339993501	1.67983e+08	1.72011e+08	6.79006e+07	7.11258e+07	6.80569e+07	7.13187e+07	6.15914e+07	4.71362	20.9198	1
2010	Northern America	5	4	342930653	15296	5	342936927	15296.8	342936927	1.69472e+08	1.73465e+08	6.79233e+07	7.16383e+07	6.77764e+07	7.20583e+07	6.35406e+07	4.46053	20.8896	1
2011	Northern America	5	4	345710128	15276	5	345716402	15276.8	345716402	1.70887e+08	1.74829e+08	6.78703e+07	7.23189e+07	6.76101e+07	7.24369e+07	6.54802e+07	4.41888	20.9186	1
2012	Northern America	5	4	348355777	15418	5	348362053	15418.8	348362053	1.72242e+08	1.7612e+08	6.76943e+07	7.28726e+07	6.76603e+07	7.26624e+07	6.74725e+07	4.42608	20.9186	1
2013	Northern America	5	4	350911356	14840	5	350917629	14840.8	350917629	1.73557e+08	1.77361e+08	6.74828e+07	7.32904e+07	6.78959e+07	7.27306e+07	6.95179e+07	4.22914	20.8854	1
2014	Northern America	5	4	353442271	14693	5	353448548	14693.8	353448548	1.7486e+08	1.78589e+08	6.73184e+07	7.35886e+07	6.82664e+07	7.26433e+07	7.16319e+07	4.15727	20.8202	1
2015	Northern America	5	4	355997251	16495	5	356003541	16495.8	356003541	1.76172e+08	1.79832e+08	6.72466e+07	7.3778e+07	6.87385e+07	7.24116e+07	7.38289e+07	4.63361	20.724	1
2016	Northern America	5	4	358628230	17872	5	3.58635e+08	17872.8	3.58635e+08								4.98357		1
1950	Oceania	23	2		101.699				12647776	6.44837e+06	6.19941e+06	3.77306e+06	2.98204e+06	2.62477e+06	1.85343e+06	1.41448e+06		23.5776
1951	Oceania	23	2		133.292				12971297	6.61561e+06	6.35569e+06	3.93283e+06	3.01537e+06	2.68794e+06	1.88593e+06	1.44923e+06		23.2465
1952	Oceania	23	2		143.925				13275573	6.77141e+06	6.50417e+06	4.07785e+06	3.0423e+06	2.75348e+06	1.92132e+06	1.48062e+06		22.9165
1953	Oceania	23	2		129.424				13572461	6.92216e+06	6.6503e+06	4.22507e+06	3.06309e+06	2.81791e+06	1.95845e+06	1.50794e+06		22.5684
1954	Oceania	23	2		132.247				13870902	7.07273e+06	6.79817e+06	4.37862e+06	3.08233e+06	2.87907e+06	1.99859e+06	1.5323e+06		22.2215
1955	Oceania	23	2		148.372				14176713	7.22623e+06	6.95048e+06	4.5349e+06	3.10546e+06	2.93692e+06	2.04387e+06	1.55557e+06		21.9053
1956	Oceania	23	2		134.605				14492818	7.38434e+06	7.10848e+06	4.68069e+06	3.14525e+06	2.98577e+06	2.09273e+06	1.58837e+06		21.7021
1957	Oceania	23	2		139.864				14819081	7.54703e+06	7.27205e+06	4.83706e+06	3.18948e+06	3.02886e+06	2.14508e+06	1.61859e+06		21.5228
1958	Oceania	23	2		170.297				15152850	7.71298e+06	7.43987e+06	4.99333e+06	3.24255e+06	3.0686e+06	2.20033e+06	1.64804e+06		21.399
1959	Oceania	23	2		170.104				15489650	7.87985e+06	7.6098e+06	5.13837e+06	3.31021e+06	3.10708e+06	2.25627e+06	1.67772e+06		21.3705
1960	Oceania	23	2		171.302				15825224	8.04547e+06	7.77975e+06	5.2664e+06	3.39556e+06	3.14484e+06	2.31092e+06	1.7075e+06		21.4566
1961	Oceania	23	2		163.066				16157867	8.20899e+06	7.94888e+06	5.39872e+06	3.49876e+06	3.16966e+06	2.35386e+06	1.73687e+06		21.6536
1962	Oceania	23	2		181.317				16490164	8.3718e+06	8.11836e+06	5.50892e+06	3.6236e+06	3.1954e+06	2.39581e+06	1.76644e+06		21.9743
1963	Oceania	23	2		160.977				16829986	8.53824e+06	8.29175e+06	5.60612e+06	3.76503e+06	3.22198e+06	2.43936e+06	1.7975e+06		22.3709
1964	Oceania	23	2		195.703				17188133	8.71407e+06	8.47406e+06	5.70444e+06	3.91502e+06	3.24905e+06	2.48825e+06	1.83137e+06		22.7775
1965	Oceania	23	2		187.427				17571233	8.90287e+06	8.66836e+06	5.81142e+06	4.06845e+06	3.27735e+06	2.54479e+06	1.86922e+06		23.154
1966	Oceania	23	2		171.07				17982612	9.10648e+06	8.87613e+06	5.93182e+06	4.23807e+06	3.30657e+06	2.59846e+06	1.90769e+06		23.5676
1967	Oceania	23	2		193.925				18416989	9.32211e+06	9.09488e+06	6.05825e+06	4.40904e+06	3.33939e+06	2.66064e+06	1.94966e+06		23.9401
1968	Oceania	23	2		208.268				18861859	9.54326e+06	9.3186e+06	6.18834e+06	4.57691e+06	3.37505e+06	2.7274e+06	1.99417e+06		24.2654
1969	Oceania	23	2		183.02				19299805	9.76071e+06	9.5391e+06	6.31237e+06	4.74164e+06	3.41272e+06	2.7932e+06	2.03988e+06		24.5683
1970	Oceania	23	2		220.451				19718034	9.96778e+06	9.75025e+06	6.42026e+06	4.90525e+06	3.45234e+06	2.85447e+06	2.08572e+06		24.877
1971	Oceania	23	2		254.555				20113704	1.01631e+07	9.95062e+06	6.50376e+06	5.06391e+06	3.48958e+06	2.90699e+06	2.14946e+06		25.1764
1972	Oceania	23	2		246.551				20489704	1.03481e+07	1.01416e+07	6.57991e+06	5.21687e+06	3.52987e+06	2.95105e+06	2.21201e+06		25.4609
1973	Oceania	23	2		277.678				20846065	1.05228e+07	1.03233e+07	6.64552e+06	5.35924e+06	3.58016e+06	2.98789e+06	2.27327e+06		25.7086
1974	Oceania	23	2		282.05				21184323	1.06875e+07	1.04968e+07	6.69438e+06	5.48768e+06	3.6491e+06	3.02052e+06	2.33264e+06		25.9045
1975	Oceania	23	2		255.02				21506855	1.08435e+07	1.06634e+07	6.72276e+06	5.6028e+06	3.73999e+06	3.05157e+06	2.38974e+06		26.0512
1976	Oceania	23	2		314.143				21811920	1.09895e+07	1.08224e+07	6.76963e+06	5.70107e+06	3.82353e+06	3.0731e+06	2.44459e+06		26.1374
1977	Oceania	23	2		318.129				22101729	1.1127e+07	1.09747e+07	6.77943e+06	5.79455e+06	3.93245e+06	3.09681e+06	2.49848e+06		26.2177
1978	Oceania	23	2		306.49				22387772	1.12626e+07	1.11252e+07	6.77067e+06	5.88325e+06	4.05989e+06	3.12076e+06	2.55321e+06		26.2789
1979	Oceania	23	2		306.218				22685176	1.14051e+07	1.128e+07	6.77018e+06	5.96764e+06	4.19405e+06	3.1421e+06	2.61121e+06		26.3063
1980	Oceania	23	2		313.989				23005068	1.15611e+07	1.1444e+07	6.79257e+06	6.04982e+06	4.32794e+06	3.16044e+06	2.67431e+06		26.2978
1981	Oceania	23	2		317.624				23351573	1.17329e+07	1.16187e+07	6.80119e+06	6.14604e+06	4.47475e+06	3.18076e+06	2.74883e+06		26.3196
1982	Oceania	23	2		333.903				23722342	1.1919e+07	1.18033e+07	6.8473e+06	6.23234e+06	4.61854e+06	3.19885e+06	2.82531e+06		26.272
1983	Oceania	23	2		316.891				24113313	1.21165e+07	1.19968e+07	6.91479e+06	6.31262e+06	4.76288e+06	3.21847e+06	2.90455e+06		26.179
1984	Oceania	23	2		346.547				24517512	1.23204e+07	1.21972e+07	6.97741e+06	6.39337e+06	4.91424e+06	3.24527e+06	2.98722e+06		26.0767
1985	Oceania	23	2		369.288				24929397	1.25268e+07	1.24026e+07	7.02267e+06	6.47734e+06	5.07425e+06	3.28242e+06	3.07273e+06		25.9827
1986	Oceania	23	2		371.957				25348398	1.27354e+07	1.2613e+07	7.09215e+06	6.56467e+06	5.2221e+06	3.31887e+06	3.1506e+06		25.8978
1987	Oceania	23	2		400.647				25775162	1.29467e+07	1.28285e+07	7.13641e+06	6.65819e+06	5.38098e+06	3.36693e+06	3.23266e+06		25.8318
1988	Oceania	23	2		383.903				26206730	1.31595e+07	1.30472e+07	7.16833e+06	6.74911e+06	5.54482e+06	3.42854e+06	3.31593e+06		25.7533
1989	Oceania	23	2		367.123				26639715	1.33726e+07	1.32671e+07	7.21031e+06	6.82456e+06	5.70259e+06	3.50677e+06	3.39547e+06		25.618
1990	Oceania	23	3	21168231	469.348	15	26743900	919.167	27071461	1.35849e+07	1.34865e+07	7.27254e+06	6.879e+06	5.84693e+06	3.60395e+06	3.46904e+06	3.39533	25.4105	0.9879
1991	Oceania	23	5	21575692	415.602	15	27163879	872.022	27501305	1.37961e+07	1.37052e+07	7.34103e+06	6.92427e+06	5.97537e+06	3.71752e+06	3.54312e+06	3.17084	25.178	0.987731
1992	Oceania	23	5	21857807	395.597	15	27581245	863.112	27929031	1.4006e+07	1.3923e+07	7.42905e+06	6.94973e+06	6.09029e+06	3.84948e+06	3.61049e+06	3.09038	24.8835	0.987548
1993	Oceania	23	4	22082688	389.42	15	27994945	871.185	28353141	1.42146e+07	1.41385e+07	7.52708e+06	6.96306e+06	6.19515e+06	3.99401e+06	3.67385e+06	3.07262	24.5583	0.987367
1994	Oceania	23	5	22398929	413.851	15	28403982	905.262	28772099	1.4422e+07	1.43501e+07	7.61894e+06	6.97743e+06	6.29478e+06	4.14357e+06	3.73737e+06	3.14632	24.2507	0.987206
1995	Oceania	23	5	22700983	421	15	28808199	925.142	29185314	1.46285e+07	1.45568e+07	7.69711e+06	7.0011e+06	6.38992e+06	4.29351e+06	3.80368e+06	3.16989	23.9884	0.987079
1996	Oceania	23	5	22948786	418	15	29207935	934.834	29593028	1.48347e+07	1.47583e+07	7.78548e+06	7.01838e+06	6.47193e+06	4.44517e+06	3.87206e+06	3.15897	23.7163	0.986987
1997	Oceania	23	5	23189719	439	15	29605002	969.189	29997105	1.50411e+07	1.4956e+07	7.86217e+06	7.04575e+06	6.54848e+06	4.59608e+06	3.94463e+06	3.23094	23.4881	0.986929
1998	Oceania	23	4	27821747	885	15	30003081	972.655	30401381	1.52486e+07	1.51527e+07	7.93067e+06	7.08095e+06	6.62124e+06	4.74594e+06	4.02258e+06	3.19938	23.2915	0.986899
1999	Oceania	23	4	28195688	880	15	30406871	970.078	30810664	1.54582e+07	1.53525e+07	7.9987e+06	7.11553e+06	6.69313e+06	4.89733e+06	4.10598e+06	3.14851	23.0944	0.986894
2000	Oceania	23	6	28834875	885	15	30820668	971.039	31229422	1.5671e+07	1.55584e+07	8.06968e+06	7.14461e+06	6.76647e+06	5.05326e+06	4.1954e+06	3.10937	22.8778	0.986911
2001	Oceania	23	6	23575511	417	15	31243630	989.71	31656849	1.5886e+07	1.57708e+07	8.1206e+06	7.21579e+06	6.84105e+06	5.19733e+06	4.28209e+06	3.12637	22.7938	0.986947
2002	Oceania	23	6	23763122	441	15	31677270	1034.44	32094472	1.61044e+07	1.59901e+07	8.17262e+06	7.27943e+06	6.92296e+06	5.34684e+06	4.37262e+06	3.22312	22.6812	0.987001
2003	Oceania	23	7	24862056	427	15	32130895	1017.65	32551660	1.6332e+07	1.62196e+07	8.22742e+06	7.34218e+06	7.00774e+06	5.501e+06	4.47332e+06	3.12625	22.5555	0.987074
2004	Oceania	23	8	25633208	405	15	32616302	995.767	33040246	1.65765e+07	1.64637e+07	8.28754e+06	7.41698e+06	7.08666e+06	5.65642e+06	4.59265e+06	3.0138	22.4483	0.987169
2005	Oceania	23	8	25994548	386	15	33140848	995.241	33567637	1.68427e+07	1.67249e+07	8.35679e+06	7.51219e+06	7.15336e+06	5.80986e+06	4.73543e+06	2.96488	22.3793	0.987286
2006	Oceania	23	11	33362019	1019	15	33709147	1055.39	34138499	1.71336e+07	1.70049e+07	8.4315e+06	7.69256e+06	7.19632e+06	5.93133e+06	4.88678e+06	3.09148	22.5334	0.987423
2007	Oceania	23	11	33965570	892	15	34315815	927	34747498	1.74457e+07	1.73018e+07	8.52104e+06	7.88877e+06	7.23196e+06	6.04799e+06	5.05775e+06	2.66782	22.7031	0.987577
2008	Oceania	23	11	27903450	383	15	34945593	981.904	35379766	1.77699e+07	1.76098e+07	8.62268e+06	8.08561e+06	7.27e+06	6.15993e+06	5.24156e+06	2.77533	22.8538	0.987728
2009	Oceania	23	11	28042380	400	15	35577094	1020.01	36014268	1.80931e+07	1.79212e+07	8.72516e+06	8.26544e+06	7.32706e+06	6.26781e+06	5.42881e+06	2.83224	22.9504	0.987861
2010	Oceania	23	9	27968682	324	15	36194538	971.029	36635566	1.84057e+07	1.82299e+07	8.81879e+06	8.41765e+06	7.41324e+06	6.37183e+06	5.61405e+06	2.65051	22.9767	0.987962
2011	Oceania	23	8	28200109	330	15	36792035	1005.15	37237877	1.87041e+07	1.85337e+07	8.94723e+06	8.53455e+06	7.49922e+06	6.46614e+06	5.79073e+06	2.69928	22.919	0.988027
2012	Oceania	23	8	28458703	317.628	15	37372878	1006.9	37824446	1.89909e+07	1.88335e+07	9.04811e+06	8.63902e+06	7.61238e+06	6.55794e+06	5.96699e+06	2.66204	22.8398	0.988061
2013	Oceania	23	5	28794035	319	15	37941447	1024.27	38399398	1.92697e+07	1.91296e+07	9.13474e+06	8.7294e+06	7.74166e+06	6.64828e+06	6.14531e+06	2.6674	22.7332	0.988074
2014	Oceania	23	4	28982611	311	15	38505772	1038.66	38970389	1.95469e+07	1.94234e+07	9.22547e+06	8.80728e+06	7.87082e+06	6.73811e+06	6.3287e+06	2.66525	22.5999	0.988078
2015	Oceania	23	2	23855093	240	15	39071633	1048.34	39542980	1.98271e+07	1.97159e+07	9.32854e+06	8.87582e+06	7.99154e+06	6.82783e+06	6.51925e+06	2.65115	22.446	0.98808
2016	Oceania	23	2	24174858	230	15	3.9633e+07	1053.96	4.01111e+07								2.62761		0.988081
1950	Western Europe	39	2		51.3423				329204487	1.57628e+08	1.71576e+08	8.1771e+07	7.75039e+07	6.68388e+07	5.81137e+07	4.49771e+07		23.5428
1951	Western Europe	39	8		1174.88				331141343	1.58643e+08	1.72498e+08	8.2164e+07	7.79203e+07	6.6334e+07	5.91061e+07	4.5617e+07		23.5308
1952	Western Europe	39	9		1271.08				333258596	1.59754e+08	1.73504e+08	8.20479e+07	7.81798e+07	6.6418e+07	6.02773e+07	4.63355e+07		23.4592
1953	Western Europe	39	9		1202.65				335471209	1.60914e+08	1.74558e+08	8.21473e+07	7.81289e+07	6.67457e+07	6.14249e+07	4.70245e+07		23.2893
1954	Western Europe	39	9		1202.29				337722544	1.62089e+08	1.75634e+08	8.26519e+07	7.78805e+07	6.70178e+07	6.24802e+07	4.76921e+07		23.0605
1955	Western Europe	39	10		1264.4				339984450	1.63265e+08	1.7672e+08	8.34502e+07	7.75904e+07	6.71144e+07	6.34439e+07	4.83855e+07		22.8218
1956	Western Europe	39	11		1541.45				342258906	1.64443e+08	1.77816e+08	8.39605e+07	7.73754e+07	6.72512e+07	6.43412e+07	4.93307e+07		22.6073
1957	Western Europe	39	11		1545.66				344576332	1.65642e+08	1.78934e+08	8.50106e+07	7.70216e+07	6.71604e+07	6.51517e+07	5.0232e+07		22.3526
1958	Western Europe	39	11		1409.23				346990451	1.66896e+08	1.80095e+08	8.6262e+07	7.67004e+07	6.706e+07	6.58146e+07	5.11535e+07		22.1045
1959	Western Europe	39	11		1321.91				349569833	1.68243e+08	1.81326e+08	8.74087e+07	7.65839e+07	6.72401e+07	6.61892e+07	5.21479e+07		21.908
1960	Western Europe	39	11		1333.15				352372457	1.69721e+08	1.82652e+08	8.83532e+07	7.67567e+07	6.78423e+07	6.61855e+07	5.32348e+07		21.7828
1961	Western Europe	39	11		1165.67				355418445	1.7134e+08	1.84078e+08	8.93997e+07	7.71923e+07	6.88233e+07	6.55972e+07	5.4406e+07		21.7187
1962	Western Europe	39	11		1054.74				358666220	1.73077e+08	1.85589e+08	9.02296e+07	7.79177e+07	7.02304e+07	6.4645e+07	5.56434e+07		21.7243
1963	Western Europe	39	11		1068.2				362002578	1.74867e+08	1.87135e+08	9.09049e+07	7.88086e+07	7.18285e+07	6.35337e+07	5.69269e+07		21.7702
1964	Western Europe	39	11		979.399				365271145	1.76618e+08	1.88653e+08	9.15634e+07	7.96549e+07	7.32475e+07	6.25884e+07	5.82169e+07		21.8071
1965	Western Europe	39	11		1003.14				368357785	1.78264e+08	1.90094e+08	9.2247e+07	8.03351e+07	7.4265e+07	6.20188e+07	5.9492e+07		21.809
1966	Western Europe	39	11		995.882				371213080	1.79776e+08	1.91437e+08	9.31185e+07	8.08116e+07	7.48908e+07	6.16183e+07	6.07739e+07		21.7696
1967	Western Europe	39	11		1049.77				373861052	1.81169e+08	1.92692e+08	9.38262e+07	8.11694e+07	7.51851e+07	6.16632e+07	6.20172e+07		21.7111
1968	Western Europe	39	11		1001.98				376350248	1.82471e+08	1.93879e+08	9.44123e+07	8.14861e+07	7.52212e+07	6.20059e+07	6.32247e+07		21.6517
1969	Western Europe	39	11		1100.82				378762150	1.8373e+08	1.95032e+08	9.48944e+07	8.19071e+07	7.51463e+07	6.24041e+07	6.44101e+07		21.6249
1970	Western Europe	39	11		1252.51				381152843	1.84978e+08	1.96174e+08	9.52621e+07	8.25283e+07	7.50641e+07	6.2719e+07	6.55794e+07		21.6523
1971	Western Europe	39	11		1272.58				383536207	1.86224e+08	1.97312e+08	9.53422e+07	8.35372e+07	7.50222e+07	6.28626e+07	6.6772e+07		21.7808
1972	Western Europe	39	11		1344.04				385879877	1.8745e+08	1.9843e+08	9.53288e+07	8.47096e+07	7.49534e+07	6.29397e+07	6.79483e+07		21.9523
1973	Western Europe	39	11		1416.07				388140571	1.8863e+08	1.9951e+08	9.51571e+07	8.59722e+07	7.49335e+07	6.30757e+07	6.90021e+07		22.1497
1974	Western Europe	39	11		1483.92				390256414	1.89731e+08	2.00525e+08	9.47364e+07	8.7206e+07	7.50687e+07	6.34804e+07	6.97649e+07		22.3458
1975	Western Europe	39	11		1767.33				392185050	1.9073e+08	2.01455e+08	9.40237e+07	8.833e+07	7.54192e+07	6.42616e+07	7.01505e+07		22.5225
1976	Western Europe	39	11		1747.11				393919867	1.91622e+08	2.02298e+08	9.30466e+07	8.93006e+07	7.59403e+07	6.52717e+07	7.03606e+07		22.6697
1977	Western Europe	39	11		1852.35				395482761	1.92421e+08	2.03062e+08	9.18562e+07	9.01625e+07	7.66866e+07	6.66133e+07	7.01642e+07		22.7981
1978	Western Europe	39	11		1966.38				396896428	1.93138e+08	2.03758e+08	9.04638e+07	9.09675e+07	7.75684e+07	6.80967e+07	6.98001e+07		22.9197
1979	Western Europe	39	11		2200.87				398195011	1.93793e+08	2.04402e+08	8.89396e+07	9.17898e+07	7.84238e+07	6.9432e+07	6.96097e+07		23.0515
1980	Western Europe	39	11		2389.35				399409467	1.94404e+08	2.05005e+08	8.73625e+07	9.26613e+07	7.91481e+07	7.04449e+07	6.97926e+07		23.1996
1981	Western Europe	39	11		2437.91				400542066	1.94971e+08	2.05572e+08	8.59041e+07	9.35067e+07	7.97145e+07	7.10004e+07	7.04163e+07		23.3451
1982	Western Europe	39	11		2478.33				401603142	1.95499e+08	2.06105e+08	8.44455e+07	9.43469e+07	8.01679e+07	7.12914e+07	7.13514e+07		23.4926
1983	Western Europe	39	11		2539.47				402642059	1.96017e+08	2.06625e+08	8.30276e+07	9.5127e+07	8.0601e+07	7.14004e+07	7.24861e+07		23.6257
1984	Western Europe	39	11		2381.54				403720213	1.96564e+08	2.07156e+08	8.16911e+07	9.57635e+07	8.1169e+07	7.14588e+07	7.36378e+07		23.7203
1985	Western Europe	39	12		2297.71				404881163	1.97164e+08	2.07718e+08	8.04691e+07	9.61986e+07	8.19626e+07	7.15497e+07	7.47011e+07		23.7597
1986	Western Europe	39	12		2183.79				406143852	1.9783e+08	2.08314e+08	7.95769e+07	9.64055e+07	8.28926e+07	7.14476e+07	7.58213e+07		23.7368
1987	Western Europe	39	12		2419.19				407497409	1.98554e+08	2.08943e+08	7.87356e+07	9.64455e+07	8.40596e+07	7.13623e+07	7.68945e+07		23.6678
1988	Western Europe	39	12		2473.27				408916621	1.99316e+08	2.09601e+08	7.79829e+07	9.62803e+07	8.53731e+07	7.13544e+07	7.79259e+07		23.5452
1989	Western Europe	39	12		2751.53				410360777	2.00081e+08	2.1028e+08	7.73372e+07	9.58699e+07	8.66964e+07	7.15224e+07	7.8935e+07		23.3623
1990	Western Europe	39	22	392661652	7137.63	38	413611046	8040.58	413658640	2.01754e+08	2.11905e+08	7.73068e+07	9.57206e+07	8.8311e+07	7.21658e+07	8.01544e+07	1.94377	23.14	0.999885
1991	Western Europe	39	21	389657239	7820.68	38	415087824	8797.34	415135281	2.02495e+08	2.1264e+08	7.69095e+07	9.48438e+07	8.94401e+07	7.2705e+07	8.12368e+07	2.11915	22.8465	0.999886
1992	Western Europe	39	23	397056681	8018.4	38	416571430	8499.86	416618531	2.03222e+08	2.13396e+08	7.65948e+07	9.37254e+07	9.05024e+07	7.35222e+07	8.22738e+07	2.0402	22.4967	0.999887
1993	Western Europe	39	23	398510233	7908.36	38	418010177	8393.81	418056817	2.03921e+08	2.14136e+08	7.63291e+07	9.24274e+07	9.15183e+07	7.44992e+07	8.32828e+07	2.00782	22.1088	0.999888
1994	Western Europe	39	26	400564048	7606	38	419336023	8094.22	419382273	2.04572e+08	2.1481e+08	7.605e+07	9.10478e+07	9.2536e+07	7.5457e+07	8.42915e+07	1.93003	21.71	0.99989
1995	Western Europe	39	26	401430546	7670	38	420510960	8173.46	420557000	2.05168e+08	2.15389e+08	7.57117e+07	8.96605e+07	9.35747e+07	7.62908e+07	8.53193e+07	1.94348	21.3195	0.999891
1996	Western Europe	39	26	402467818	7129	38	421497309	7639.45	421543367	2.05692e+08	2.15851e+08	7.51834e+07	8.8315e+07	9.45804e+07	7.69634e+07	8.65012e+07	1.81226	20.9504	0.999891
1997	Western Europe	39	26	403362647	7891	38	422333008	8403.87	422379259	2.0616e+08	2.16219e+08	7.46397e+07	8.69712e+07	9.55597e+07	7.75225e+07	8.76861e+07	1.98965	20.5908	0.99989
1998	Western Europe	39	27	396401927	6822	38	423000971	7446.99	423047551	2.0656e+08	2.16488e+08	7.40487e+07	8.56497e+07	9.6445e+07	7.80567e+07	8.88475e+07	1.76032	20.2459	0.99989
1999	Western Europe	39	27	397421292	6590	38	423739115	7237.9	423786052	2.07003e+08	2.16783e+08	7.34538e+07	8.44294e+07	9.71935e+07	7.87429e+07	8.99664e+07	1.70791	19.9226	0.999889
2000	Western Europe	39	29	411089734	6752	38	424896129	7016.73	424943387	2.0766e+08	2.17284e+08	7.29415e+07	8.34026e+07	9.78196e+07	7.97111e+07	9.10686e+07	1.65121	19.6268	0.999889
2001	Western Europe	39	31	423791418	6920	38	426428235	7040.22	426475761	2.08508e+08	2.17968e+08	7.24496e+07	8.28834e+07	9.83268e+07	8.07218e+07	9.20943e+07	1.65079	19.4345	0.999889
2002	Western Europe	39	31	426162797	7022	38	428224892	7120.38	428272661	2.09493e+08	2.1878e+08	7.19878e+07	8.25083e+07	9.87369e+07	8.19803e+07	9.30593e+07	1.66258	19.2654	0.999888
2003	Western Europe	39	30	424374455	6463	38	430222426	6639.7	430270400	2.10577e+08	2.19693e+08	7.15741e+07	8.22259e+07	9.90165e+07	8.34079e+07	9.40461e+07	1.54315	19.1103	0.999889
2004	Western Europe	39	33	430354816	6423	38	432320642	6519.78	432368785	2.11706e+08	2.20663e+08	7.12261e+07	8.19691e+07	9.91231e+07	8.48776e+07	9.51729e+07	1.50792	18.9581	0.999889
2005	Western Europe	39	33	432542888	6087	38	434436536	6183.2	434484821	2.12833e+08	2.21652e+08	7.09496e+07	8.16888e+07	9.90337e+07	8.63047e+07	9.65081e+07	1.42311	18.8013	0.999889
2006	Western Europe	39	33	434669787	5715	38	436580324	5811.71	436628707	2.13964e+08	2.22665e+08	7.08175e+07	8.1531e+07	9.85058e+07	8.76154e+07	9.8159e+07	1.33104	18.6728	0.999889
2007	Western Europe	39	33	436734308	5850	38	438735258	5948.34	438783706	2.1509e+08	2.23694e+08	7.07548e+07	8.13785e+07	9.77924e+07	8.88714e+07	9.99865e+07	1.35564	18.5464	0.99989
2008	Western Europe	39	35	440701985	5666	38	440814045	5668.39	440862530	2.16169e+08	2.24693e+08	7.07394e+07	8.11748e+07	9.69504e+07	9.00833e+07	1.01915e+08	1.28575	18.4127	0.99989
2009	Western Europe	39	36	442471775	5340	38	442709703	5342.73	442758220	2.17152e+08	2.25606e+08	7.07143e+07	8.08683e+07	9.60572e+07	9.12899e+07	1.03829e+08	1.20669	18.2647	0.99989
2010	Western Europe	39	37	444269957	5285	38	444350029	5287.04	444398579	2.18005e+08	2.26394e+08	7.06336e+07	8.04328e+07	9.5162e+07	9.25034e+07	1.05667e+08	1.18971	18.0993	0.999891
2011	Western Europe	39	36	445493238	5201	38	445687140	5202.55	445735748	2.18704e+08	2.27032e+08	7.07415e+07	7.98929e+07	9.41404e+07	9.35944e+07	1.07367e+08	1.16718	17.9238	0.999891
2012	Western Europe	39	35	446518267	4890	38	446745162	4891.52	446793828	2.19261e+08	2.27533e+08	7.07006e+07	7.93249e+07	9.30804e+07	9.47092e+07	1.08979e+08	1.0948	17.7542	0.999891
2013	Western Europe	39	35	447399239	4687	38	447627553	4688.5	447676300	2.19733e+08	2.27943e+08	7.05883e+07	7.87291e+07	9.20095e+07	9.57872e+07	1.10562e+08	1.0473	17.5862	0.999891
2014	Western Europe	39	34	448183655	4556	38	448451451	4557.5	448500293	2.20187e+08	2.28313e+08	7.05026e+07	7.81116e+07	9.09668e+07	9.67316e+07	1.12188e+08	1.01616	17.4162	0.999891
2015	Western Europe	39	33	446446091	4664	38	449323086	4698.72	449372051	2.20681e+08	2.28691e+08	7.04917e+07	7.74868e+07	8.99999e+07	9.74856e+07	1.13908e+08	1.04562	17.2434	0.999891
2016	Western Europe	39	26	4.32273e+08	4485	38	4.50346e+08	4850.47	4.50395e+08								1.07694		0.999891

## Sheet: Columns
Column	Description
Year	Year of each observation
Region	Region of each observation
Countries	Total number of countries in that regional grouping
Sample	Number of countries with observed homicide data for that year and regional grouping
Pop_Sample	Total population of countries with countries in the sample
Hom	Sum of all homicides for the countries in the sample
Covered	Number of countries which were covered by the regional estimate (i.e. the countries with at least one year of data from 1990 to 2015)
Pop_Covered	Total population of countries covered by the estimate
Hom_Est	Sum of all homicide counts which were observed or estimated using the moving average, adjusted proportionally to covered population as a ratio of the total population
Pop	Total population of each region and year
PopM	Male population count
PopF	Female population count
Pop_0_14	Population count 0 to 14 years
Pop_15_29	Population count 15 to 29 years
Pop_30_44	Population count 30 to 44 years
Pop_45_59	Population count 45 to 59 years
Pop_60_	Population count 60 or more years
HomRate_Est	Resulting estimated homicide rate for each region and year
PerPop_15_29	Percent of the total population which is between 15 to 29 years in each country and year
Per_Covered	Percent of the population covered by the homicide estimate
